# Supplementary material for: The Effect of Animal Movement on Line Transect Estimates of Abundance
Source: PLoS One. 2015 Mar 23;10(3):e0121333. doi: 10.1371/journal.pone.0121333 (PMC4370374; doi:10.1371/journal.pone.0121333)
Supplement: S1 Code — (ZIP) [file pone.0121333.s001.zip]

Archive with 40 entries (36 files):
- BiasSimEngine/
- BiasSimEngine/.backups/
- BiasSimEngine/.backups/.BSEvars.txt~
- BiasSimEngine/.backups/.README~
- BiasSimEngine/.backups/.Region.cpp~
- BiasSimEngine/.backups/.SimEngine.cpp~
- BiasSimEngine/.backups/.animal.cpp~
- BiasSimEngine/.backups/.animal.h~
- BiasSimEngine/.backups/.observer.cpp~
- BiasSimEngine/.backups/.transect.cpp~
- BiasSimEngine/BSEvars.txt
- BiasSimEngine/MCDS/
- BiasSimEngine/MCDS/MCDS.exe
- BiasSimEngine/MCDS/SavedOutputs/
- BiasSimEngine/MCDS/SavedOutputs/output1.txt
- BiasSimEngine/MCDS/command.txt
- BiasSimEngine/MCDS/data.txt
- BiasSimEngine/MCDS/log.txt
- BiasSimEngine/MCDS/outputreader.py
- BiasSimEngine/MCDS/plot.txt
- BiasSimEngine/MCDS/run.bat
- BiasSimEngine/MCDS/stats.txt
- BiasSimEngine/README
- BiasSimEngine/Region.cpp
- BiasSimEngine/Region.h
- BiasSimEngine/SimEngine
- BiasSimEngine/SimEngine.cpp
- BiasSimEngine/SimEngine.o
- BiasSimEngine/animal.cpp
- BiasSimEngine/animal.h
- BiasSimEngine/animal.o
- BiasSimEngine/data.csv
- BiasSimEngine/makefile
- BiasSimEngine/observer.cpp
- BiasSimEngine/observer.h
- BiasSimEngine/observer.o
- BiasSimEngine/region.o
- BiasSimEngine/transect.cpp
- BiasSimEngine/transect.h
- BiasSimEngine/transect.o
