# Supplementary material for: The Effect of Animal Movement on Line Transect Estimates of Abundance
Source: PLoS One. 2015 Mar 23;10(3):e0121333. doi: 10.1371/journal.pone.0121333 (PMC4370374; doi:10.1371/journal.pone.0121333)
Supplement: S1 Code — (ZIP) [file pone.0121333.s001.zip › BiasSimEngine/BSEvars.txt]

no_of_simulations=1
no_of_transects=500
region_length=1000
region_height=1000
line_length=1000
strip_width=30
no_of_animals=100
animal_speed=5
observer_speed=10
detect_shape=2
detect_scale=1000
move=1
time_step=0.05
lookahead=30
rmax=20
varyspeed=0
wrapped_sd=0.1
shape_speed=25
rate_speed=5
