# Supplementary material for: The Effect of Animal Movement on Line Transect Estimates of Abundance
Source: PLoS One. 2015 Mar 23;10(3):e0121333. doi: 10.1371/journal.pone.0121333 (PMC4370374; doi:10.1371/journal.pone.0121333)
Supplement: S1 Code — (ZIP) [file pone.0121333.s001.zip › BiasSimEngine/MCDS/SavedOutputs/output1.txt]

	Estimation Options Listing	

 Parameter Estimation Specification
 ----------------------------------
 Encounter rate for all data combined
 Detection probability for all data combined
 Density for all data combined

 Distances:
 ----------
 Analysis based on exact distances
 Width specified as:    30.00000    

 Estimators:
 -----------
 Estimator  1
 Key: Hazard Rate
 Adjustments - Function                 : None

 Estimator selection: Choose estimator with minimum  AIC
 Estimation functions: constrained to be nearly monotone non-increasing

 Variances:
 ----------
 Variance of n: Empirical estimate from sample
                (design-derived estimator R2/P2)
 Variance of f(0): MLE estimate

 Goodness of fit:
 ----------------
 Cut points chosen by program


 Glossary of terms
 -----------------

 Data items:
 n    - number of observed objects (single or clusters of animals)
 L    - total length of transect line(s) 
 k    - number of samples
 K    - point transect effort, typically K=k
 T    - length of time searched in cue counting
 ER   - encounter rate (n/L or n/K or n/T)
 W    - width of line transect or radius of point transect
 x(i) - distance to i-th observation
 s(i) - cluster size of i-th observation
 r-p  - probability for regression test
 chi-p- probability for chi-square goodness-of-fit test


 Parameters or functions of parameters:
 m    - number of parameters in the model
 A(I) - i-th parameter in the estimated probability density function(pdf)
 f(0) - 1/u = value of pdf at zero for line transects
 u    - W*p = ESW, effective detection area for line transects
 h(0) - 2*PI/v
 v    - PI*W*W*p, is the effective detection area for point transects
 p    - probability of observing an object in defined area
 ESW  - for line transects, effective strip width = W*p
 EDR  - for point transects, effective detection radius  = W*sqrt(p)
 rho  - for cue counts, the cue rate
 DS   - estimate of density of clusters
 E(S) - estimate of expected value of cluster size
 D    - estimate of density of animals
 N    - estimate of number of animals in specified area
	Detection Fct/Global/Model Fitting	


 Effort        :    500000.0    
 # samples     :   500
 Width         :    30.00000    
 # observations:  3521

 Model
    Hazard Rate key, k(y) = 1 - Exp(-(y/A(1))**-A(2))
       A( 1) bounds = (0.30000     , 0.10000E+07 )
       A( 2) bounds = ( 1.0000     ,  20.000     )
       Results:
       Convergence was achieved with    2 function evaluations.
       Final Ln(likelihood) value =  -11975.616    
       Akaike information criterion =   23955.232    
       Bayesian information criterion =   23967.564    
       AICc =   23955.236    
       Final parameter values:   36.869375      15.000000    
	Detection Fct/Global/Parameter Estimates	


 Effort        :    500000.0    
 # samples     :   500
 Width         :    30.00000    
 # observations:  3521

 Model
    Hazard Rate key, k(y) = 1 - Exp(-(y/A(1))**-A(2))


              Point        Standard    Percent Coef.        95 Percent
  Parameter   Estimate       Error      of Variation     Confidence Interval
  ---------  -----------  -----------  --------------  ----------------------
    A( 1)      36.87       0.1685E+05
    A( 2)      15.00       0.1685E+05
    f(0)     0.33333E-01  0.30118E-08       0.00      0.33333E-01  0.33333E-01
    p         1.0000      0.90355E-07       0.00       1.0000       1.0000    
    ESW       30.000      0.27106E-05       0.00       30.000       30.000    
  ---------  -----------  -----------  --------------  ----------------------


 Sampling Correlation of Estimated Parameters


         A( 1)   A( 2)
 A( 1)  1.000   0.000
 A( 2)  0.000   1.000
	Detection Fct/Global/Plot: Qq-plot	
	Detection Fct/Global/K-S GOF Test	


 Kolmogorov-Smirnov test
 -----------------------

 D_n                      = 0.1287                 p  = 0.0000


 Cramer-von Mises family tests
 -----------------------------

 W-sq (uniform weighting) =19.3414          0.000 < p <= 0.001
   Relevant critical values:
     W-sq crit(alpha=0.001) = 1.1691

 C-sq (cosine weighting)  = 7.6417          0.000 < p <= 0.001
   Relevant critical values:
     C-sq crit(alpha=0.001) = 0.8092
	Detection Fct/Global/Plot: Detection Probability 1	
            |+-+--------+-+------+-+-------+--+-----+---+----+---+------+-+----|
     5.1079 +                                                                  +
            |                                                                  |
            |                                                                  |
            |                                                                  |
            |                                                               ***|
     4.4850 +                                                               * *+
            |                                                               * *|
            |                                                               * *|
            |                                                               * *|
            |                                                               * *|
 D   3.8621 +                                                               * *+
 e          |                                                               * *|
 t          |                                                               * *|
 e          |                                                               * *|
 c          |                                                               * *|
 t   3.2392 +                                                               * *+
 i          |                                                               * *|
 o          |                                                               * *|
 n          |                                                               * *|
            |                                                               * *|
 P   2.6163 +                                                               * *+
 r          |                                                               * *|
 o          |                                                               * *|
 b          |                                                               * *|
 a          |                                                               * *|
 b   1.9933 +                                                               * *+
 i          |                                                               * *|
 l          |                                                               * *|
 i          |                                                               * *|
 t          |                                                               * *|
 y   1.3704 +                                                               * *+
            |                                                               * *|
            |                          ***        ***                       * *|
            | fffffffffffffffffffffffffffffffffffffffffffffffffffffffffffffffff|
            |*** ******     ********   * ***  * * * * * **** *********  *** * *|
     0.7475 +* ***  * ******* *  * ***** * *  *** * *** *  * * * * * *  * * * *+
            |* * *  * * * * * *  * * * * * *  * * * * * *  * * * * * **** * * *|
            |* * *  * * * * * *  * * * * * *  * * * * * *  * * * * * *  * * * *|
            |* * *  * * * * * *  * * * * * *  * * * * * *  * * * * * *  * * * *|
            |* * *  * * * * * *  * * * * * *  * * * * * *  * * * * * *  * * * *|
     0.1246 +* * *  * * * * * *  * * * * * *  * * * * * *  * * * * * *  * * * *+
            |                                                                  |
            |+-+--------+-+------+-+-------+--+-----+---+----+---+------+-+----|
          0.000        6.000   10.000     15.000    20.000   24.000   28.000    
            1.000    5.000    9.000    14.000   18.000   22.000     27.000      

                             Perpendicular distance in meters      
	Detection Fct/Global/Chi-sq GOF Test 1	

  Cell           Cut           Observed     Expected   Chi-square
   i            Points          Values       Values       Values
 -----------------------------------------------------------------
   1     0.000        1.00           99      117.37        2.874
   2      1.00        2.00           94      117.37        4.652
   3      2.00        3.00          102      117.37        2.012
   4      3.00        4.00          102      117.37        2.012
   5      4.00        5.00           95      117.37        4.262
   6      5.00        6.00           95      117.37        4.262
   7      6.00        7.00           95      117.37        4.262
   8      7.00        8.00          108      117.37        0.748
   9      8.00        9.00          109      117.37        0.596
  10      9.00        10.0          101      117.37        2.282
  11      10.0        11.0           90      117.37        6.381
  12      11.0        12.0           92      117.37        5.483
  13      12.0        13.0          132      117.37        1.824
  14      13.0        14.0           96      117.37        3.890
  15      14.0        15.0          111      117.37        0.345
  16      15.0        16.0           90      117.37        6.381
  17      16.0        17.0          112      117.37        0.245
  18      17.0        18.0          125      117.37        0.496
  19      18.0        19.0           92      117.37        5.483
  20      19.0        20.0          110      117.37        0.462
  21      20.0        21.0          107      117.37        0.916
  22      21.0        22.0          113      117.37        0.162
  23      22.0        23.0          105      117.37        1.303
  24      23.0        24.0           99      117.37        2.874
  25      24.0        25.0          105      117.37        1.303
  26      25.0        26.0          106      117.37        1.101
  27      26.0        27.0           72      117.37       17.536
  28      27.0        28.0          109      117.37        0.596
  29      28.0        29.0          110      117.37        0.462
  30      29.0        30.0          545      117.37     1558.111
 -----------------------------------------------------------------
 Total Chi-square value =  1643.3197  Degrees of Freedom = 27.00

Probability of a greater chi-square value, P = 0.00000

 The program has limited capability for pooling.  The user should
 judge the necessity for pooling and if necessary, do pooling by hand.
	Density Estimates/Global	


 Effort        :    500000.0    
 # samples     :   500
 Width         :    30.00000    
 # observations:  3521

 Model
    Hazard Rate key, k(y) = 1 - Exp(-(y/A(1))**-A(2))


              Point        Standard    Percent Coef.        95% Percent
  Parameter   Estimate       Error      of Variation     Confidence Interval
  ---------  -----------  -----------  --------------  ----------------------
    D         117.37       1.7688           1.51       113.94       120.89    
  ---------  -----------  -----------  --------------  ----------------------

 Measurement Units                
 ---------------------------------
 Density: Numbers/Sq. kilometers 
     ESW: meters         

 Component Percentages of Var(D)
 -------------------------------
 Detection probability   :   0.0
 Encounter rate          : 100.0
	Estimation Summary - Encounter rates         	

                         Estimate      %CV     df     95% Confidence Interval
                        ------------------------------------------------------
                 n       3521.0    
                 k       500.00    
                 L      0.50000E+06
                 n/L    0.70420E-02    1.51   499.00 0.68366E-02  0.72536E-02
                 Left    0.0000
                 Width   30.000    
	Estimation Summary - Detection probability   	

                         Estimate      %CV     df     95% Confidence Interval
                        ------------------------------------------------------
 Hazard/Cosine          
                 m       2.0000    
                 LnL    -11976.    
                 AIC     23955.    
                 AICc    23955.    
                 BIC     23968.    
                 Chi-p   0.0000
                 f(0)   0.33333E-01    0.00  3519.00 0.33333E-01  0.33333E-01
                 p       1.0000        0.00  3519.00  1.0000       1.0000    
                 ESW     30.000        0.00  3519.00  30.000       30.000    
	Estimation Summary - Density&Abundance       	

                         Estimate      %CV     df     95% Confidence Interval
                        ------------------------------------------------------
 Hazard/Cosine          
                 D       117.37        1.51   499.00  113.94       120.89    
