# Supplementary material for: The Effect of Animal Movement on Line Transect Estimates of Abundance
Source: PLoS One. 2015 Mar 23;10(3):e0121333. doi: 10.1371/journal.pone.0121333 (PMC4370374; doi:10.1371/journal.pone.0121333)
Supplement: S1 Code — (ZIP) [file pone.0121333.s001.zip › BiasSimEngine/MCDS/command.txt]

output.txt
log.txt 
stats.txt 
plot.txt 
None
None
Options;
Type=Line;
Length /Measure='Meter';
Distance=Perp /Measure='Meter'; 
Area /Units='Sq. kilometers'; 
Object=Single;
SF=1.0;
Selection=Sequential;
Maxterms=2;
Confidence=95;
Print=Selection;
End;
Data /Structure=Flat;
Fields=SMP_LABEL,SMP_EFFORT,DISTANCE;
Infile=data.txt /NoEcho; 
End;
Estimate;
Distance /Width=30;
Density=All;
Encounter=All;
Detection=All;
Size=All;
Estimator /Key=HAZARD /Adjust=CO /Criterion=AIC /NAP=0;
Monotone=Strict;
Pick=AIC;
GOF;
Cluster/Bias=GXLOG;
VarN=Empirical;
End;
