# Supplementary material for: The Effect of Animal Movement on Line Transect Estimates of Abundance
Source: PLoS One. 2015 Mar 23;10(3):e0121333. doi: 10.1371/journal.pone.0121333 (PMC4370374; doi:10.1371/journal.pone.0121333)
Supplement: S1 Code — (ZIP) [file pone.0121333.s001.zip › BiasSimEngine/MCDS/data.txt]

1	1000	8.817
1	1000	26.01
1	1000	29.85
1	1000	5.491
1	1000	25.05
1	1000	10.19
1	1000	21.86
2	1000	23.58
2	1000	17.8
2	1000	24.31
2	1000	23.75
2	1000	8.658
3	1000	19.27
3	1000	29.8
3	1000	29.96
3	1000	24.55
3	1000	3.304
3	1000	27.89
3	1000	28.43
3	1000	17.92
3	1000	29.99
3	1000	8.93
3	1000	9.962
4	1000	11.04
4	1000	17.97
4	1000	29.89
5	1000	23.79
5	1000	14.75
5	1000	24.97
5	1000	20.05
5	1000	14.96
5	1000	18.38
5	1000	15.17
5	1000	12.51
5	1000	28.44
6	1000	4.859
6	1000	0.107
7	1000	10.13
7	1000	6.6
8	1000	18.76
8	1000	7.354
8	1000	5.406
8	1000	26.3
8	1000	3.118
8	1000	7.233
8	1000	20.67
9	1000	5.873
9	1000	29.8
9	1000	7.463
9	1000	29.81
10	1000	29.85
10	1000	23.17
10	1000	28.08
10	1000	3.96
10	1000	3.416
11	1000	16.47
11	1000	9.199
11	1000	29.81
11	1000	21.19
11	1000	4.93
11	1000	6.035
11	1000	11.04
11	1000	29.94
11	1000	13.08
11	1000	18.52
12	1000	18.23
12	1000	1.65
12	1000	9.423
12	1000	16.84
12	1000	12.12
12	1000	29.95
13	1000	19.54
13	1000	29.43
13	1000	2.994
13	1000	15.64
13	1000	29.93
13	1000	9.945
13	1000	11.73
13	1000	8.755
14	1000	26.34
14	1000	25.12
14	1000	23.38
14	1000	29.96
14	1000	29.96
14	1000	29.98
14	1000	18.2
14	1000	1.553
15	1000	20.78
15	1000	16.38
15	1000	29.94
15	1000	11.47
15	1000	1.665
15	1000	12.05
15	1000	29.92
15	1000	10.97
16	1000	12.89
16	1000	21.43
16	1000	18.51
16	1000	11.48
16	1000	14.45
16	1000	27.99
16	1000	5.822
16	1000	14.83
16	1000	20.93
17	1000	20.94
17	1000	17.89
17	1000	16.17
17	1000	5.699
17	1000	24.86
17	1000	9.277
17	1000	17.36
17	1000	9.809
18	1000	18.28
18	1000	28.95
18	1000	29.85
18	1000	21.34
18	1000	22.41
18	1000	29.77
18	1000	20.24
18	1000	20.23
18	1000	5.371
19	1000	14.58
19	1000	28.99
19	1000	24.99
19	1000	29.99
19	1000	29.94
19	1000	2.634
19	1000	19.68
20	1000	28.15
20	1000	15.4
20	1000	28.24
20	1000	13.6
20	1000	24.88
20	1000	3.815
21	1000	0.8279
21	1000	29.81
21	1000	29.08
21	1000	19.3
21	1000	17.34
21	1000	9.159
21	1000	14.07
21	1000	29.21
22	1000	20.01
22	1000	9.928
22	1000	16.45
22	1000	29.81
22	1000	29.98
22	1000	21.57
22	1000	15.48
22	1000	2.006
22	1000	29.85
22	1000	12.4
23	1000	1.237
23	1000	17.17
23	1000	8.103
23	1000	24.02
23	1000	26.21
23	1000	17.46
23	1000	12.47
23	1000	29.88
23	1000	15.89
23	1000	12.22
23	1000	10.01
24	1000	2.697
24	1000	23.37
24	1000	0.8068
24	1000	12.26
24	1000	26.47
24	1000	15.1
24	1000	12.85
24	1000	14.62
24	1000	1.751
25	1000	29.37
25	1000	29.94
25	1000	18.44
25	1000	22.44
25	1000	27.29
25	1000	10.46
26	1000	23.22
26	1000	8.265
26	1000	13.6
26	1000	3.336
26	1000	6.175
26	1000	7.672
26	1000	28.82
26	1000	9.966
26	1000	2.248
27	1000	6.359
27	1000	16.06
27	1000	7.219
27	1000	13.39
27	1000	29.41
27	1000	29.76
28	1000	2.957
28	1000	29.93
28	1000	11.87
28	1000	23.91
28	1000	2.025
28	1000	22.02
28	1000	29.93
28	1000	0.9438
28	1000	2.553
29	1000	5.908
29	1000	23.38
29	1000	29.79
29	1000	29.87
29	1000	4.813
29	1000	17.25
29	1000	23.83
29	1000	19.49
30	1000	29.76
30	1000	5.717
30	1000	24.1
30	1000	2.589
30	1000	14.3
30	1000	11.45
31	1000	21.77
31	1000	17.17
31	1000	12.38
31	1000	14.94
32	1000	16.45
32	1000	29.89
32	1000	27.56
32	1000	27.7
32	1000	28.63
32	1000	19.48
33	1000	15.33
33	1000	27.94
33	1000	21.35
33	1000	8.664
33	1000	16.36
33	1000	9.257
34	1000	3.76
34	1000	29.7
34	1000	11.42
34	1000	29.81
34	1000	1.79
34	1000	2.681
35	1000	16.17
35	1000	15.56
35	1000	25.29
35	1000	29.86
35	1000	29.97
35	1000	21.59
35	1000	1.374
35	1000	9.561
36	1000	29.99
36	1000	16.96
36	1000	17.44
36	1000	10.7
37	1000	4.976
37	1000	29.87
37	1000	25.1
37	1000	12.33
38	1000	3.748
38	1000	28.47
38	1000	20.73
38	1000	18.95
38	1000	29.95
38	1000	29.81
38	1000	21.04
39	1000	10.36
39	1000	14.24
39	1000	1.312
39	1000	29.66
39	1000	12.44
39	1000	21.42
40	1000	6.769
40	1000	21.51
40	1000	28.73
40	1000	29.91
40	1000	12.76
40	1000	13.39
40	1000	8.461
40	1000	10.87
40	1000	14.37
40	1000	29.92
40	1000	15.23
40	1000	24.49
41	1000	29.93
41	1000	5.878
41	1000	29.96
41	1000	17.08
41	1000	1.367
42	1000	11.07
42	1000	29.93
42	1000	7.136
42	1000	29.8
42	1000	11.44
42	1000	23.31
43	1000	28.13
43	1000	16.34
43	1000	29.97
43	1000	15.73
43	1000	10.04
44	1000	6.728
44	1000	10
44	1000	16.73
44	1000	29.91
44	1000	25.55
44	1000	29.07
44	1000	10.39
44	1000	9.954
44	1000	14.78
44	1000	12.33
44	1000	29.88
44	1000	1.107
44	1000	21.68
45	1000	1.777
45	1000	29.91
45	1000	29.98
45	1000	14.32
45	1000	29.96
45	1000	29.78
46	1000	17.01
46	1000	29.78
46	1000	29.83
46	1000	18.03
46	1000	0.3313
46	1000	3.398
46	1000	14.56
46	1000	2.142
46	1000	26.59
47	1000	14.41
47	1000	5.196
47	1000	28.91
47	1000	1.333
47	1000	14.3
48	1000	25.52
48	1000	16.56
48	1000	29.94
48	1000	14.42
48	1000	16.76
48	1000	26.95
48	1000	29.95
48	1000	11.46
49	1000	22.1
49	1000	11.24
49	1000	0.1738
49	1000	11.55
49	1000	2.829
50	1000	0.9838
50	1000	29.94
50	1000	2.625
50	1000	0.3778
50	1000	17.98
50	1000	29.96
51	1000	25.46
51	1000	19.65
51	1000	21.72
51	1000	28.68
51	1000	0.02537
51	1000	13.52
51	1000	3.659
51	1000	13.1
52	1000	16.88
52	1000	29.91
52	1000	3.519
52	1000	14.79
52	1000	18.7
52	1000	17.85
52	1000	4.875
52	1000	1.064
53	1000	26.81
53	1000	7.699
53	1000	13.02
53	1000	15.13
53	1000	27.72
53	1000	7.312
53	1000	12.94
53	1000	27.7
54	1000	27.47
54	1000	29.9
54	1000	18.2
54	1000	24.18
54	1000	3.609
54	1000	8.571
54	1000	29.85
54	1000	29.97
54	1000	29.86
54	1000	28.95
55	1000	19.38
55	1000	8.836
55	1000	5.399
56	1000	2.237
56	1000	3.89
56	1000	19.83
56	1000	19.95
56	1000	16.04
56	1000	3.409
57	1000	18.45
57	1000	17.17
57	1000	29.92
57	1000	10.12
57	1000	18.38
57	1000	9.664
57	1000	30
57	1000	9.762
57	1000	11.31
57	1000	27.05
58	1000	3.363
58	1000	17.26
58	1000	24.13
58	1000	14.85
58	1000	26.07
58	1000	22.69
58	1000	0.4399
59	1000	26.25
59	1000	23.06
59	1000	29.94
59	1000	18.27
59	1000	14.92
59	1000	25.16
59	1000	29.67
60	1000	21.19
60	1000	23.09
60	1000	5.985
60	1000	10.85
60	1000	14.9
60	1000	16.37
60	1000	25.31
61	1000	3.639
61	1000	7.005
61	1000	2.616
61	1000	0.02369
61	1000	25.37
62	1000	29.81
62	1000	12.91
62	1000	23.11
62	1000	3.524
62	1000	3.785
62	1000	0.8363
62	1000	22.58
62	1000	16.19
63	1000	7.327
63	1000	21.47
63	1000	9.771
63	1000	24.06
63	1000	25.89
63	1000	22.27
63	1000	22.99
63	1000	29.97
64	1000	26.28
64	1000	13.6
64	1000	29.62
64	1000	28.59
64	1000	22.18
64	1000	1.834
64	1000	29.91
65	1000	21.09
65	1000	24.13
65	1000	22.69
65	1000	12.55
65	1000	29.95
65	1000	29.68
65	1000	29.86
66	1000	20.81
66	1000	22.8
66	1000	0.5017
66	1000	12.07
66	1000	0.6429
67	1000	27.88
67	1000	24.59
67	1000	24.36
67	1000	19.19
67	1000	29.94
67	1000	21.47
67	1000	6.323
67	1000	12.18
68	1000	29.86
68	1000	2.998
68	1000	17.99
68	1000	19.31
68	1000	11.41
68	1000	22.48
68	1000	1.831
68	1000	8.932
69	1000	10.66
69	1000	22.75
69	1000	12.27
69	1000	29.96
69	1000	28.26
70	1000	27.6
70	1000	11.25
70	1000	5.229
70	1000	8.322
70	1000	6.543
70	1000	11.35
70	1000	13.24
70	1000	9.66
71	1000	27.45
71	1000	22.16
71	1000	10.2
71	1000	22.67
71	1000	11.37
71	1000	22.33
71	1000	19.89
71	1000	19.5
71	1000	24.83
71	1000	3.206
71	1000	24.68
71	1000	24.15
72	1000	29.84
72	1000	0.8634
72	1000	27.88
72	1000	10.08
72	1000	0.4213
72	1000	3.86
72	1000	29.97
73	1000	13.34
73	1000	29.85
73	1000	7.237
74	1000	12.44
74	1000	22.71
74	1000	21.07
74	1000	27.37
74	1000	16.95
74	1000	16.59
74	1000	25.75
74	1000	9.916
74	1000	3.848
75	1000	29.96
75	1000	12.82
75	1000	22.06
75	1000	19.79
75	1000	12.47
75	1000	2.529
75	1000	18.26
76	1000	22.99
76	1000	27.96
76	1000	29.98
76	1000	2.883
77	1000	19.24
77	1000	17.68
77	1000	1.592
77	1000	12.08
77	1000	17.71
77	1000	29.92
77	1000	29.97
77	1000	5.978
77	1000	23.04
78	1000	19.66
78	1000	25.31
78	1000	3.008
78	1000	2.38
78	1000	21.4
78	1000	25.43
79	1000	12.73
79	1000	8.875
79	1000	29.8
79	1000	18.72
79	1000	17.56
79	1000	16.33
79	1000	16.76
79	1000	14.82
80	1000	14.48
80	1000	1.902
80	1000	29.77
80	1000	11.62
80	1000	29.84
80	1000	29.46
81	1000	26
81	1000	4.536
81	1000	11.72
81	1000	10.24
81	1000	22.21
81	1000	20.26
81	1000	26.14
82	1000	29.91
82	1000	28.26
82	1000	16.66
82	1000	14.71
82	1000	28.91
82	1000	29.93
82	1000	4.488
82	1000	19.07
83	1000	0.598
83	1000	22.58
83	1000	18.82
83	1000	5.231
83	1000	20.74
83	1000	22.25
83	1000	2.976
83	1000	20.3
84	1000	29.94
84	1000	1.681
84	1000	1.394
84	1000	19.75
84	1000	0.3842
84	1000	21.42
85	1000	29.94
85	1000	0.6892
85	1000	29.78
85	1000	27.97
85	1000	29.97
85	1000	4.211
85	1000	13.71
85	1000	9.735
85	1000	4.678
86	1000	10.17
86	1000	17.59
86	1000	6.097
86	1000	25.76
86	1000	27.61
86	1000	14.54
86	1000	27.6
86	1000	29.9
86	1000	16.75
86	1000	29.97
87	1000	10.92
87	1000	29.78
88	1000	3.166
88	1000	11.47
88	1000	10.83
88	1000	9.178
88	1000	21.75
88	1000	20.55
89	1000	13.75
89	1000	6.852
89	1000	12.06
89	1000	11.87
89	1000	13.07
89	1000	7.99
89	1000	29.89
89	1000	12.29
89	1000	24.46
90	1000	16.66
90	1000	8.88
91	1000	8.396
91	1000	20.91
91	1000	13.77
91	1000	26.69
91	1000	16.22
91	1000	9.815
91	1000	7.554
91	1000	29.93
92	1000	24.18
92	1000	7.753
92	1000	21.33
92	1000	18.71
92	1000	12.97
92	1000	13.75
93	1000	29.92
93	1000	17.67
93	1000	23.95
94	1000	7.855
94	1000	29.92
94	1000	18.07
94	1000	1.574
94	1000	0.961
94	1000	9.25
94	1000	29.95
94	1000	9.996
95	1000	2.674
95	1000	15.35
95	1000	20.71
95	1000	20.58
95	1000	17.98
95	1000	7.555
95	1000	28.56
95	1000	29.88
96	1000	10.2
96	1000	1.759
96	1000	29.97
96	1000	4.616
96	1000	20.12
96	1000	29.97
96	1000	8.475
96	1000	3.408
97	1000	8.757
97	1000	22.6
97	1000	11.25
97	1000	23.32
97	1000	29.87
98	1000	27.45
98	1000	13.69
98	1000	3.217
98	1000	16.79
99	1000	21.32
99	1000	5.484
99	1000	29.87
99	1000	29.91
99	1000	29.92
100	1000	10.8
100	1000	29.01
100	1000	8.489
100	1000	12.68
100	1000	16.13
100	1000	5.506
100	1000	3.4
100	1000	12.68
100	1000	29.95
101	1000	19.62
101	1000	15.51
101	1000	4.517
101	1000	18.15
102	1000	17.15
102	1000	29.93
102	1000	19.32
102	1000	6.228
102	1000	29.95
102	1000	8.762
102	1000	11.68
102	1000	20.54
102	1000	23.57
102	1000	28.1
102	1000	28
103	1000	17.34
103	1000	12
103	1000	29.82
103	1000	8.749
103	1000	6.14
103	1000	29.81
103	1000	16.78
103	1000	13.38
103	1000	29.92
104	1000	25.96
104	1000	25.47
104	1000	29.81
104	1000	5.638
105	1000	26.77
105	1000	9.137
105	1000	0.4032
105	1000	5.626
105	1000	29.98
105	1000	8.309
105	1000	20.84
105	1000	8.849
105	1000	9.297
105	1000	10.53
106	1000	25.4
106	1000	14.42
106	1000	25.97
106	1000	23.36
106	1000	10.92
106	1000	25.41
106	1000	29.97
106	1000	19.24
106	1000	23.35
106	1000	16.99
107	1000	29.48
107	1000	29.1
107	1000	10.61
107	1000	5.97
108	1000	11.09
108	1000	14.46
108	1000	7.216
108	1000	22.06
108	1000	29.95
108	1000	29.98
108	1000	29.79
108	1000	7.884
108	1000	17.51
108	1000	21.88
108	1000	8.348
108	1000	25.72
109	1000	1.396
109	1000	5.251
109	1000	9.946
109	1000	15.95
109	1000	1.468
109	1000	25.44
109	1000	10.36
110	1000	29.04
110	1000	0.1398
110	1000	23.64
110	1000	4.908
110	1000	21.54
111	1000	6.429
111	1000	13.41
111	1000	8.731
111	1000	8.073
111	1000	24
111	1000	25.57
111	1000	12.81
112	1000	1.007
112	1000	28.55
112	1000	28.48
112	1000	12.72
112	1000	16.47
112	1000	20.86
112	1000	29.9
113	1000	23.67
113	1000	28.91
113	1000	27.41
113	1000	5.445
113	1000	10.24
113	1000	8.878
113	1000	5.676
113	1000	26.43
114	1000	12.81
114	1000	29.79
114	1000	17.92
114	1000	18.41
114	1000	21.94
114	1000	29.83
114	1000	17.32
115	1000	10.06
115	1000	18.81
115	1000	23.16
115	1000	24.52
115	1000	29.94
115	1000	27.08
115	1000	20.22
115	1000	22.44
116	1000	17.83
116	1000	29.91
116	1000	8.571
117	1000	29.91
117	1000	24.33
117	1000	7.275
117	1000	3.976
117	1000	28.28
117	1000	22.03
117	1000	5.437
117	1000	0.4316
117	1000	18.33
117	1000	1.199
117	1000	11.73
118	1000	19.95
118	1000	23.61
118	1000	29.97
118	1000	29.03
118	1000	29.95
118	1000	2.728
119	1000	13.38
119	1000	8.28
119	1000	21.28
119	1000	29.84
119	1000	7.508
119	1000	29.85
119	1000	29.96
120	1000	27.24
120	1000	26.61
120	1000	0.478
120	1000	8.018
120	1000	26.13
120	1000	22.88
120	1000	29.81
120	1000	16.09
121	1000	8.988
121	1000	19.47
121	1000	26.89
121	1000	29.86
121	1000	27.08
121	1000	29.9
122	1000	3.832
122	1000	25.62
122	1000	17.55
122	1000	14.92
122	1000	26.69
122	1000	11.23
122	1000	21.49
123	1000	18.57
123	1000	17.04
123	1000	15.44
123	1000	16.14
123	1000	26.28
124	1000	19.98
124	1000	29.97
124	1000	14.58
124	1000	16.21
124	1000	21.25
124	1000	7.879
124	1000	12.44
124	1000	9.926
124	1000	17.13
124	1000	5.371
125	1000	3.002
125	1000	27.03
125	1000	5.645
125	1000	21.12
125	1000	2.465
125	1000	28.67
126	1000	19.15
126	1000	17.06
126	1000	19.52
126	1000	9.935
127	1000	10.23
127	1000	29.97
127	1000	27.54
127	1000	12.02
127	1000	4.645
127	1000	29.67
127	1000	29.82
127	1000	1.423
127	1000	2.031
127	1000	29.93
128	1000	7.026
128	1000	9.43
128	1000	28.68
128	1000	11.74
128	1000	29.98
128	1000	29.93
128	1000	28.39
128	1000	4.038
129	1000	28.49
129	1000	6.895
129	1000	12.24
129	1000	6.564
129	1000	26.21
129	1000	13.55
130	1000	19.13
130	1000	30
130	1000	7.568
130	1000	12.11
130	1000	0.7344
130	1000	26.13
130	1000	14.43
130	1000	23.53
130	1000	3.975
130	1000	13.48
131	1000	19.31
131	1000	20.93
131	1000	12.54
131	1000	9.271
131	1000	9.079
131	1000	24.17
131	1000	8.836
132	1000	18.09
132	1000	18.63
132	1000	13.52
132	1000	3.636
132	1000	23.23
132	1000	8.464
132	1000	12.25
133	1000	27.38
133	1000	3.649
133	1000	9.243
133	1000	29.9
133	1000	18.55
134	1000	4.805
134	1000	29.78
134	1000	27.19
134	1000	7.686
134	1000	19.09
134	1000	17.12
135	1000	22.68
135	1000	28.86
135	1000	16.07
135	1000	21.71
135	1000	0.4289
136	1000	2.421
136	1000	26.13
136	1000	0.9953
136	1000	23.28
136	1000	4.801
136	1000	17.15
136	1000	27.16
136	1000	2.251
136	1000	27.52
136	1000	3.438
137	1000	29.78
137	1000	8.879
137	1000	29.82
137	1000	18.73
137	1000	7.345
138	1000	16.73
138	1000	25.54
138	1000	20.54
138	1000	9.103
138	1000	27.79
138	1000	27.09
139	1000	15.34
139	1000	29.97
139	1000	29.96
139	1000	16.32
139	1000	2.241
139	1000	28.04
139	1000	25.95
139	1000	25.06
139	1000	4.324
139	1000	29.9
139	1000	17.49
140	1000	13.16
140	1000	19.41
140	1000	13.98
140	1000	19.13
140	1000	17.83
141	1000	19.98
141	1000	13.95
141	1000	17.98
142	1000	12.03
142	1000	6.179
142	1000	1.619
142	1000	13.74
142	1000	20.75
142	1000	29.86
143	1000	7.06
143	1000	21.87
143	1000	12.14
144	1000	29.89
144	1000	29.98
144	1000	11.16
144	1000	29.86
144	1000	10.17
144	1000	28.92
145	1000	16.46
145	1000	7.768
145	1000	19.12
145	1000	20.64
145	1000	8.391
145	1000	7.772
145	1000	6.573
146	1000	5.862
146	1000	8.536
146	1000	20.89
146	1000	12.32
146	1000	1.283
146	1000	3.856
146	1000	6.947
146	1000	15.29
147	1000	16.7
147	1000	15.71
147	1000	28.82
147	1000	13.47
147	1000	7.487
147	1000	6.719
147	1000	29.77
148	1000	22.44
148	1000	27.38
148	1000	11.7
148	1000	4.478
148	1000	21.02
148	1000	15.39
148	1000	26.66
149	1000	4.056
149	1000	12.43
149	1000	29.92
149	1000	17.8
149	1000	25.43
150	1000	15.03
150	1000	8.078
150	1000	19.89
150	1000	23.97
150	1000	15.35
150	1000	24.47
150	1000	29.82
150	1000	6.502
150	1000	17.34
151	1000	7.293
151	1000	14.28
151	1000	29.98
151	1000	20.71
151	1000	28.65
151	1000	12.12
151	1000	13.19
151	1000	14.42
151	1000	29.77
152	1000	24.69
152	1000	20.55
152	1000	21.97
152	1000	7.2
152	1000	29.36
152	1000	21.48
152	1000	22.3
152	1000	19.33
153	1000	29.9
153	1000	29.63
153	1000	0.1331
153	1000	8.739
153	1000	13.93
153	1000	24.24
154	1000	28.58
154	1000	15.3
154	1000	17.14
154	1000	11.88
154	1000	9.403
154	1000	24.85
154	1000	29.87
154	1000	9.551
155	1000	15.66
155	1000	8.351
155	1000	25.72
155	1000	22.31
155	1000	29.95
156	1000	4.887
156	1000	8.346
156	1000	1.654
156	1000	0.9779
157	1000	9.339
157	1000	29.99
157	1000	29.95
157	1000	18.74
157	1000	16.45
157	1000	5.283
158	1000	2.206
158	1000	10.77
158	1000	14.01
158	1000	18.18
158	1000	19.87
158	1000	4.119
158	1000	7.484
158	1000	9.493
159	1000	28.92
159	1000	12.02
159	1000	10.26
159	1000	21.99
159	1000	29.97
159	1000	29.84
160	1000	29.94
160	1000	21.54
160	1000	14.2
161	1000	29.96
161	1000	23.97
161	1000	6.051
161	1000	28.14
161	1000	1.258
161	1000	29.81
161	1000	25.94
162	1000	24.14
162	1000	0.5023
162	1000	22.87
162	1000	29.96
162	1000	10.33
162	1000	15.8
162	1000	23.06
162	1000	8.615
162	1000	23.37
162	1000	1.513
162	1000	22.01
162	1000	15.25
163	1000	9.356
163	1000	25.08
163	1000	10.76
163	1000	4.733
163	1000	28.58
163	1000	12.9
163	1000	29.98
164	1000	23.58
164	1000	7.873
164	1000	23.86
164	1000	3.073
164	1000	5.3
164	1000	6.872
164	1000	6.835
165	1000	20.8
165	1000	23.44
165	1000	28.31
165	1000	29.76
165	1000	6.355
165	1000	15.46
166	1000	17.67
166	1000	14.4
166	1000	29.8
166	1000	4.433
167	1000	11.56
167	1000	6.176
167	1000	2.799
167	1000	9.049
167	1000	12.41
167	1000	8.38
168	1000	11.48
168	1000	23.99
168	1000	28.42
168	1000	22.12
168	1000	2.536
168	1000	24.64
168	1000	9.903
168	1000	29.97
168	1000	5.494
168	1000	22.42
169	1000	3.146
169	1000	18.45
169	1000	6.969
169	1000	22.08
169	1000	27.55
169	1000	20.92
169	1000	21.24
169	1000	19.17
169	1000	17.85
169	1000	20
170	1000	29.96
170	1000	6.175
170	1000	24.64
170	1000	17.05
170	1000	19.24
170	1000	22.12
170	1000	29.92
170	1000	7.958
170	1000	1.26
170	1000	12.18
170	1000	18.78
170	1000	25.01
171	1000	29.87
171	1000	25.43
171	1000	15.56
171	1000	29.21
171	1000	15.39
171	1000	27.77
171	1000	23.72
171	1000	0.3215
171	1000	14.52
171	1000	6.713
171	1000	25.11
171	1000	20.26
171	1000	21.19
172	1000	19.87
172	1000	8.029
172	1000	0.8995
172	1000	29.88
173	1000	4.654
173	1000	5.626
173	1000	20.28
173	1000	1.66
173	1000	16.86
173	1000	29.9
174	1000	8.552
174	1000	13.55
174	1000	29.99
174	1000	11.67
174	1000	21.74
174	1000	19.58
174	1000	13.85
175	1000	15.36
175	1000	9.913
175	1000	29.92
175	1000	22.18
175	1000	2.499
175	1000	23.35
175	1000	0.6726
175	1000	29.81
175	1000	27.81
175	1000	7.03
176	1000	29.94
176	1000	4.605
176	1000	25.45
176	1000	1.746
176	1000	29.99
176	1000	17.04
176	1000	7.084
176	1000	24.56
176	1000	13.69
177	1000	3.602
177	1000	0.7573
177	1000	24.45
177	1000	23.73
177	1000	3.686
177	1000	0.5489
177	1000	13.39
177	1000	20.21
177	1000	27.66
178	1000	9.013
178	1000	21.94
178	1000	16.6
178	1000	4.077
178	1000	22.73
178	1000	23.68
178	1000	27.61
179	1000	9.761
179	1000	29.9
179	1000	1.653
179	1000	29.83
179	1000	5.303
179	1000	15.54
179	1000	29.84
179	1000	7.464
180	1000	1.244
180	1000	29.92
180	1000	29.96
180	1000	25.33
180	1000	29.44
180	1000	4.875
180	1000	21.61
180	1000	5.218
180	1000	20.33
180	1000	8.389
180	1000	18.9
180	1000	17.52
181	1000	18.26
181	1000	27.48
181	1000	27.84
181	1000	15.29
182	1000	12.05
182	1000	11.36
182	1000	8.255
182	1000	10.76
182	1000	26.98
182	1000	29.33
182	1000	15.29
182	1000	19.57
182	1000	14.51
183	1000	1.828
183	1000	17.69
183	1000	29.88
183	1000	2.437
183	1000	12.87
183	1000	11.97
183	1000	4.031
183	1000	29.92
183	1000	17.81
183	1000	29.79
183	1000	17.15
184	1000	14.23
184	1000	14.59
184	1000	28.28
184	1000	21.38
184	1000	29.98
184	1000	23.72
184	1000	23.64
184	1000	9.45
184	1000	29.96
185	1000	29.7
185	1000	15.76
185	1000	21
186	1000	29.91
186	1000	21.45
186	1000	20.05
186	1000	13.68
186	1000	12.67
187	1000	29.99
187	1000	25.12
187	1000	29.87
187	1000	29.9
187	1000	7.519
187	1000	3.938
187	1000	2.044
187	1000	25.62
188	1000	15.81
188	1000	0.7183
188	1000	29.92
188	1000	29.95
188	1000	9.447
189	1000	1.471
189	1000	0.648
189	1000	26.4
189	1000	17.09
189	1000	23.25
190	1000	19.98
190	1000	16.8
190	1000	12.1
190	1000	2.563
190	1000	7.715
190	1000	5.989
191	1000	19.81
191	1000	11.2
191	1000	13.15
191	1000	6.707
191	1000	27.17
191	1000	28.73
191	1000	8.045
191	1000	26.56
191	1000	29.78
191	1000	6.898
192	1000	9.29
192	1000	14.44
192	1000	6.666
192	1000	19.03
193	1000	27.03
193	1000	15.78
193	1000	4.208
193	1000	3.304
193	1000	21.74
193	1000	5.894
193	1000	15.91
194	1000	8.593
194	1000	14.33
194	1000	8.538
194	1000	1.913
194	1000	4.679
194	1000	15.79
195	1000	16.08
195	1000	15.17
195	1000	12
195	1000	16.16
195	1000	29.94
196	1000	14.92
196	1000	6.938
196	1000	7.114
196	1000	23.81
196	1000	22.98
196	1000	29.96
197	1000	25.33
197	1000	4.616
198	1000	18.58
198	1000	18.36
198	1000	25.69
198	1000	5.273
198	1000	16.74
198	1000	0.7488
199	1000	29.9
199	1000	29.77
199	1000	26.71
199	1000	17.09
199	1000	24.13
199	1000	8.995
199	1000	13.14
200	1000	12.33
200	1000	12.02
200	1000	4.089
200	1000	4.781
200	1000	30
200	1000	16.05
200	1000	25.89
201	1000	8.495
201	1000	28.13
201	1000	23.16
201	1000	29.89
201	1000	19.41
201	1000	29.94
201	1000	27.75
201	1000	16.19
201	1000	6.173
202	1000	29.95
202	1000	29.61
202	1000	29.77
202	1000	11.98
202	1000	11.86
202	1000	25.76
203	1000	16
203	1000	9.395
203	1000	25.33
203	1000	12.06
203	1000	29.85
203	1000	28.92
203	1000	4.971
203	1000	29.85
204	1000	4.656
204	1000	13.74
204	1000	25.6
204	1000	21.22
204	1000	21.61
205	1000	29.9
205	1000	9.436
205	1000	20.99
205	1000	22.13
205	1000	8.637
205	1000	29
205	1000	29.9
205	1000	20.75
205	1000	21.83
205	1000	4.699
205	1000	13.94
205	1000	16.5
205	1000	16.3
205	1000	15.95
205	1000	20.88
205	1000	6.351
206	1000	4.565
206	1000	0.7078
206	1000	13.33
206	1000	5.332
206	1000	28.56
206	1000	3.567
206	1000	24.5
206	1000	26.77
207	1000	22.08
207	1000	21.09
207	1000	21.66
208	1000	18.57
208	1000	19.31
208	1000	1.861
208	1000	7.288
209	1000	4.97
209	1000	12.9
209	1000	6.965
209	1000	29.78
210	1000	3.257
210	1000	24.07
210	1000	16.94
210	1000	29.06
210	1000	0.3874
210	1000	21.72
210	1000	20.16
211	1000	18.84
211	1000	23.72
211	1000	29.88
211	1000	11.11
211	1000	29.98
211	1000	25.02
211	1000	21.58
211	1000	17.28
211	1000	5.467
211	1000	3.891
212	1000	26.75
212	1000	12.46
212	1000	24.6
212	1000	16.22
212	1000	7.001
212	1000	19.86
212	1000	29.99
212	1000	22.96
212	1000	23.7
212	1000	29.93
212	1000	16.56
213	1000	21.13
213	1000	3.069
213	1000	10.36
213	1000	12.09
213	1000	25.12
214	1000	22.5
214	1000	1.348
214	1000	3.43
214	1000	10.78
214	1000	13.37
214	1000	3.21
214	1000	8.618
215	1000	9.18
215	1000	11.53
215	1000	25.6
215	1000	10.95
215	1000	6.103
215	1000	16.97
216	1000	6.118
216	1000	21.71
216	1000	3.366
217	1000	4.76
217	1000	29.92
217	1000	2.552
217	1000	10.1
217	1000	27.31
217	1000	14.04
217	1000	13.28
218	1000	2.569
218	1000	20.29
218	1000	2.325
218	1000	9.438
218	1000	29.98
218	1000	15.81
218	1000	0.4419
219	1000	24.69
219	1000	1.546
219	1000	6.976
219	1000	27.09
219	1000	2.91
219	1000	21.43
219	1000	2.498
219	1000	28.42
219	1000	7.881
219	1000	28.77
220	1000	27.69
220	1000	25.15
220	1000	14.18
220	1000	8.902
220	1000	15.8
220	1000	5.617
220	1000	8.734
220	1000	17.56
221	1000	17.48
221	1000	11.99
221	1000	29.93
222	1000	17.62
222	1000	8.946
222	1000	2.517
222	1000	19.19
222	1000	2.195
222	1000	28.69
222	1000	16.51
222	1000	24.06
223	1000	28.28
223	1000	29.91
223	1000	26.87
223	1000	16.31
223	1000	1.05
224	1000	29.93
224	1000	10.89
224	1000	14.23
224	1000	14.02
224	1000	11.61
225	1000	0.4435
225	1000	29.93
225	1000	5.623
225	1000	8.528
225	1000	14.55
225	1000	19.56
225	1000	12.4
225	1000	29.93
225	1000	5.755
225	1000	24.29
225	1000	17.74
225	1000	7.534
225	1000	1.428
226	1000	8.937
226	1000	24.43
226	1000	17.55
226	1000	26.19
226	1000	29.92
226	1000	15.89
227	1000	4.538
227	1000	29.87
227	1000	10.59
227	1000	17.71
227	1000	19.61
227	1000	21.68
227	1000	2.596
228	1000	24.27
228	1000	29.84
228	1000	19.64
228	1000	1.7
228	1000	15.12
228	1000	29.81
228	1000	9.855
229	1000	11.8
229	1000	11.23
229	1000	29.76
229	1000	2.889
229	1000	6.91
229	1000	20.07
230	1000	13.62
230	1000	5.128
230	1000	19.94
230	1000	22.13
230	1000	29.97
230	1000	6.393
230	1000	19.81
230	1000	6.731
230	1000	5.107
231	1000	27.12
231	1000	10.68
231	1000	21.97
231	1000	27.72
231	1000	25
231	1000	24.2
231	1000	12.23
231	1000	22.16
232	1000	17.52
232	1000	18.21
232	1000	26.45
232	1000	18.42
232	1000	20.66
232	1000	23.21
232	1000	16.18
233	1000	28.29
233	1000	12.22
233	1000	23.62
233	1000	3.882
233	1000	25.6
233	1000	8.649
233	1000	3.428
234	1000	24.45
234	1000	13.55
234	1000	7.025
234	1000	28.31
234	1000	21
234	1000	19.3
235	1000	29.82
235	1000	12.95
235	1000	0.3496
235	1000	8.798
235	1000	4.712
236	1000	23.3
236	1000	4.568
236	1000	14.37
236	1000	4.374
236	1000	22.46
236	1000	29.79
236	1000	10.87
237	1000	16.33
237	1000	17.08
237	1000	24.76
237	1000	27.41
237	1000	6.225
237	1000	25.9
237	1000	26.71
237	1000	24.27
237	1000	14.76
237	1000	6.429
237	1000	29.88
237	1000	4.342
238	1000	14.75
238	1000	18.07
238	1000	27.85
238	1000	21.37
238	1000	26.22
238	1000	10.37
238	1000	23.93
238	1000	18.75
239	1000	22.62
239	1000	5.306
239	1000	1.782
239	1000	28.75
239	1000	5.342
239	1000	23.07
240	1000	5.905
240	1000	26.47
240	1000	7.071
240	1000	29.98
240	1000	6.573
240	1000	14.24
240	1000	16.79
240	1000	29.94
241	1000	24.61
241	1000	29.05
241	1000	27.06
241	1000	29.81
241	1000	24.73
241	1000	29.93
241	1000	10.56
242	1000	12.37
242	1000	29.89
242	1000	26.32
242	1000	22.47
242	1000	9.819
243	1000	28
243	1000	13.62
243	1000	10.01
243	1000	2.25
243	1000	1.166
243	1000	11.28
243	1000	25.64
243	1000	6.113
244	1000	21.07
244	1000	2.597
244	1000	4.228
244	1000	16.16
244	1000	22.78
244	1000	13.86
244	1000	1.451
244	1000	25.72
244	1000	15.66
245	1000	16.53
245	1000	17.95
245	1000	28.59
245	1000	2.988
246	1000	7.61
246	1000	1.57
246	1000	29.98
246	1000	29.79
246	1000	6.957
246	1000	1.379
246	1000	29.53
246	1000	18.43
246	1000	19.52
246	1000	24.04
246	1000	14.68
246	1000	1.219
247	1000	27.75
247	1000	19.23
247	1000	1.508
247	1000	28.35
247	1000	12.56
247	1000	7.363
248	1000	22.29
248	1000	22.89
248	1000	29.91
248	1000	6.086
248	1000	0.6357
248	1000	0.3712
248	1000	13.12
248	1000	15.48
249	1000	29.95
249	1000	10.87
249	1000	23.56
249	1000	29.76
249	1000	19.88
249	1000	9.981
249	1000	17.56
249	1000	8.614
250	1000	19.58
250	1000	14.38
250	1000	15.7
250	1000	10.1
250	1000	29.99
250	1000	18.67
250	1000	1.039
250	1000	18.9
250	1000	29.78
250	1000	2.909
250	1000	1.734
250	1000	16.68
250	1000	14.65
251	1000	12.04
251	1000	27.87
251	1000	1.297
251	1000	11.11
251	1000	28.78
251	1000	17.48
251	1000	8.426
251	1000	0.1395
251	1000	1.335
251	1000	19.81
251	1000	20.99
251	1000	29.88
252	1000	12.53
252	1000	14.24
252	1000	29.99
252	1000	29.97
252	1000	7.577
252	1000	16.36
252	1000	28.54
252	1000	16.76
252	1000	11.4
252	1000	21.8
253	1000	2.222
253	1000	21.13
253	1000	27.71
253	1000	7.673
253	1000	14.78
254	1000	12.71
254	1000	20.48
254	1000	8.737
254	1000	30
254	1000	12.49
254	1000	0.3136
255	1000	18.83
255	1000	5.743
255	1000	21.2
255	1000	30
255	1000	13.89
255	1000	27.52
255	1000	29.06
255	1000	28.49
255	1000	29.78
255	1000	13.35
255	1000	11.38
256	1000	28.31
256	1000	5.432
256	1000	12.54
256	1000	12.77
256	1000	19.62
256	1000	7.565
256	1000	20.86
257	1000	8.033
257	1000	26.38
257	1000	2.83
257	1000	7.999
257	1000	15.85
257	1000	28.27
257	1000	26.6
257	1000	19.51
257	1000	29.81
258	1000	19.23
258	1000	24.08
258	1000	14.87
258	1000	14.25
258	1000	24.28
258	1000	13.54
258	1000	29.93
258	1000	29.75
259	1000	28.25
259	1000	17.29
259	1000	29.84
259	1000	23.77
259	1000	0.1311
260	1000	20.35
260	1000	24.17
260	1000	15.15
260	1000	7.32
260	1000	7.905
260	1000	0.4441
260	1000	20.44
260	1000	10.3
260	1000	5.616
260	1000	4.837
261	1000	18.52
261	1000	4.871
261	1000	8.444
261	1000	21.85
262	1000	24.68
262	1000	29.88
262	1000	20.04
262	1000	27.86
262	1000	13.16
262	1000	29.99
263	1000	29.91
263	1000	0.833
263	1000	2.147
263	1000	22.41
263	1000	17.81
263	1000	6.53
263	1000	21.96
263	1000	20.59
264	1000	27.71
264	1000	26.41
264	1000	29.78
264	1000	14.76
264	1000	27.4
264	1000	20.87
264	1000	28.6
264	1000	29.44
265	1000	29.99
265	1000	9.503
265	1000	14.9
265	1000	1.472
265	1000	19.77
265	1000	19.3
265	1000	17.07
265	1000	17.43
266	1000	5.463
266	1000	2.006
266	1000	29.8
267	1000	25.11
267	1000	2.139
267	1000	27.71
267	1000	20.93
267	1000	8.411
267	1000	24.74
267	1000	24.11
267	1000	20.29
267	1000	29.96
267	1000	2.596
267	1000	15.01
267	1000	29.82
268	1000	29.94
268	1000	0.3987
268	1000	7.632
268	1000	1.005
268	1000	29.84
268	1000	13.64
268	1000	10.76
268	1000	22.01
268	1000	17.09
269	1000	5.724
269	1000	22.95
269	1000	12.4
269	1000	19.19
269	1000	7.17
269	1000	18.53
270	1000	0.8797
270	1000	2.949
270	1000	20.3
270	1000	29.72
270	1000	0.5867
270	1000	14.49
270	1000	29.92
270	1000	6.358
270	1000	3.506
271	1000	15.1
271	1000	18.7
271	1000	16.31
271	1000	16.46
271	1000	0.03467
271	1000	29.94
272	1000	27.21
272	1000	14.82
272	1000	19.08
272	1000	14.7
272	1000	10.56
272	1000	29.83
272	1000	19.04
272	1000	15.02
273	1000	29.76
273	1000	17.62
273	1000	29.61
273	1000	9.764
273	1000	29.83
273	1000	22.19
273	1000	11.62
274	1000	29.9
274	1000	20.12
274	1000	17.44
274	1000	9.333
275	1000	24.33
275	1000	18.41
275	1000	28.31
275	1000	4.055
275	1000	14.8
275	1000	22.19
275	1000	17.63
275	1000	8.783
275	1000	6.566
276	1000	14.55
276	1000	11.08
276	1000	12.53
276	1000	23.02
276	1000	16.48
276	1000	27.57
277	1000	29.99
277	1000	4.359
277	1000	30
277	1000	17.56
277	1000	25.6
277	1000	12.39
277	1000	27.29
278	1000	21.01
278	1000	21.73
278	1000	4.957
278	1000	13.81
278	1000	15.82
278	1000	4.855
279	1000	19.69
279	1000	5.565
280	1000	12.2
280	1000	7.232
280	1000	17.09
280	1000	0.438
280	1000	29.42
280	1000	21.98
280	1000	24.4
280	1000	28.51
281	1000	21.5
281	1000	25.43
281	1000	19.69
281	1000	8.282
281	1000	17.54
281	1000	29.76
281	1000	8.21
281	1000	27.69
281	1000	21.5
281	1000	12.11
282	1000	29.98
282	1000	2.409
282	1000	15.86
282	1000	5.33
282	1000	20.05
282	1000	0.3105
282	1000	20.63
282	1000	24.36
283	1000	5.653
283	1000	29.96
[truncated: 1,521 more rows]
