# Supplementary material for: The Effect of Animal Movement on Line Transect Estimates of Abundance
Source: PLoS One. 2015 Mar 23;10(3):e0121333. doi: 10.1371/journal.pone.0121333 (PMC4370374; doi:10.1371/journal.pone.0121333)
Supplement: S1 Code — (ZIP) [file pone.0121333.s001.zip › BiasSimEngine/MCDS/log.txt]

 This is mcds.exe version 6.0.4     
 Options;                                                                      
 Type=Line;                                                                    
 Length /Measure='Meter';                                                      
 Distance=Perp /Measure='Meter';                                               
 Area /Units='Sq. kilometers';                                                 
 Object=Single;                                                                
 SF=1.0;                                                                       
 Selection=Sequential;                                                         
 Maxterms=2;                                                                   
 Confidence=95;                                                                
 Print=Selection;                                                              
 End;                                                                          
 Data /Structure=Flat;                                                         
 Fields=SMP_LABEL,SMP_EFFORT,DISTANCE;                                         
 Infile=data.txt /NoEcho;                                                      
 Data will be input from file -                       DATA.TXT
 End;                                                                          
 Dataset has been stored.
 Estimate;                                                                     
 Distance /Width=30;                                                           
 Density=All;                                                                  
 Encounter=All;                                                                
 Detection=All;                                                                
 Size=All;                                                                     
 Estimator /Key=HAZARD /Adjust=CO /Criterion=AIC /NAP=0;                       
Model selection mode has been set to SPECIFY because
 NAP or ORDER option specified.
 Monotone=Strict;                                                              
 Pick=AIC;                                                                     
 GOF;                                                                          
 Cluster/Bias=GXLOG;                                                           
 VarN=Empirical;                                                               
 End;                                                                          
** Warning: only   500 out of a total of  3521 observations will be shown on the qq plot. **
