# Supplementary material for: The Effect of Animal Movement on Line Transect Estimates of Abundance
Source: PLoS One. 2015 Mar 23;10(3):e0121333. doi: 10.1371/journal.pone.0121333 (PMC4370374; doi:10.1371/journal.pone.0121333)
Supplement: S1 Code — (ZIP) [file pone.0121333.s001.zip › BiasSimEngine/MCDS/plot.txt]

Detection Fct/Global/Plot: Qq-plot                                                                                                                                                                                                                                                                                                                                                                                                                                                                                                                                                                                                                                                                                                                                                                                                                                                                                                                                                                                                                              
Pooled data                                                 
 Empirical distribution function
 Fitted cumulative distribution function
    0.000000E+00        1.000000    0.000000E+00        1.000000
         500
        0.00199        0.00302
        0.00398        0.00466
        0.00596        0.00832
        0.00795        0.01165
        0.00994        0.01291
        0.01193        0.01439
        0.01392        0.01565
        0.01590        0.01830
        0.01789        0.02147
        0.01988        0.02394
        0.02187        0.02710
        0.02414        0.02932
        0.02613        0.03165
        0.02812        0.03329
        0.03011        0.03547
        0.03209        0.03777
        0.03408        0.04063
        0.03607        0.04303
        0.03806        0.04500
        0.04005        0.04653
        0.04203        0.04903
        0.04402        0.05060
        0.04601        0.05397
        0.04800        0.05590
        0.04999        0.05863
        0.05197        0.06093
        0.05396        0.06377
        0.05595        0.06770
        0.05794        0.07157
        0.05993        0.07353
        0.06191        0.07493
        0.06390        0.07737
        0.06589        0.08047
        0.06788        0.08327
        0.06987        0.08507
        0.07214        0.08663
        0.07413        0.08913
        0.07611        0.09093
        0.07810        0.09317
        0.08009        0.09610
        0.08208        0.09830
        0.08407        0.10007
        0.08606        0.10230
        0.08804        0.10487
        0.09003        0.10720
        0.09202        0.11013
        0.09401        0.11320
        0.09600        0.11433
        0.09798        0.11687
        0.09997        0.12013
        0.10196        0.12113
        0.10395        0.12280
        0.10594        0.12597
        0.10792        0.12827
        0.10991        0.12953
        0.11190        0.13200
        0.11389        0.13520
        0.11588        0.13730
        0.11786        0.14307
        0.12014        0.14630
        0.12212        0.14903
        0.12411        0.15127
        0.12610        0.15350
        0.12809        0.15573
        0.13008        0.15743
        0.13206        0.16003
        0.13405        0.16180
        0.13604        0.16250
        0.13803        0.16433
        0.14002        0.16837
        0.14201        0.17093
        0.14399        0.17437
        0.14598        0.17667
        0.14797        0.17847
        0.14996        0.18123
        0.15195        0.18313
        0.15393        0.18550
        0.15592        0.18723
        0.15791        0.18843
        0.15990        0.19080
        0.16189        0.19303
        0.16387        0.19657
        0.16586        0.19927
        0.16813        0.20190
        0.17012        0.20343
        0.17211        0.20583
        0.17410        0.20743
        0.17609        0.21077
        0.17807        0.21430
        0.18006        0.21673
        0.18205        0.21843
        0.18404        0.21910
        0.18603        0.22357
        0.18801        0.22750
        0.19000        0.22983
        0.19199        0.23130
        0.19398        0.23337
        0.19597        0.23497
        0.19796        0.23840
        0.19994        0.24063
        0.20193        0.24293
        0.20392        0.24423
        0.20591        0.24790
        0.20790        0.25027
        0.20988        0.25180
        0.21187        0.25270
        0.21386        0.25557
        0.21613        0.25717
        0.21812        0.26023
        0.22011        0.26243
        0.22210        0.26447
        0.22408        0.26633
        0.22607        0.26823
        0.22806        0.27253
        0.23005        0.27600
        0.23204        0.27880
        0.23402        0.27987
        0.23601        0.28203
        0.23800        0.28460
        0.23999        0.28643
        0.24198        0.28830
        0.24396        0.29113
        0.24595        0.29207
        0.24794        0.29390
        0.24993        0.29597
        0.25192        0.29733
        0.25391        0.29860
        0.25589        0.30107
        0.25788        0.30343
        0.25987        0.30593
        0.26214        0.30810
        0.26413        0.30967
        0.26612        0.31187
        0.26811        0.31437
        0.27009        0.31643
        0.27208        0.31837
        0.27407        0.32057
        0.27606        0.32427
        0.27805        0.32570
        0.28003        0.33027
        0.28202        0.33150
        0.28401        0.33333
        0.28600        0.33567
        0.28799        0.33733
        0.28997        0.34000
        0.29196        0.34167
        0.29395        0.34533
        0.29594        0.34767
        0.29793        0.35033
        0.29991        0.35300
        0.30190        0.35567
        0.30389        0.35867
        0.30588        0.36100
        0.30787        0.36300
        0.31014        0.36800
        0.31213        0.36933
        0.31412        0.37367
        0.31610        0.37600
        0.31809        0.37933
        0.32008        0.38067
        0.32207        0.38267
        0.32406        0.38533
        0.32604        0.38733
        0.32803        0.39000
        0.33002        0.39133
        0.33201        0.39533
        0.33400        0.39833
        0.33598        0.40067
        0.33797        0.40133
        0.33996        0.40267
        0.34195        0.40400
        0.34394        0.40600
        0.34592        0.40767
        0.34791        0.40967
        0.34990        0.41100
        0.35189        0.41233
        0.35388        0.41333
        0.35586        0.41467
        0.35814        0.41667
        0.36012        0.41800
        0.36211        0.42067
        0.36410        0.42333
        0.36609        0.42567
        0.36808        0.42833
        0.37007        0.43000
        0.37205        0.43200
        0.37404        0.43433
        0.37603        0.43800
        0.37802        0.43933
        0.38001        0.44300
        0.38199        0.44600
        0.38398        0.44700
        0.38597        0.45067
        0.38796        0.45333
        0.38995        0.45400
        0.39193        0.45700
        0.39392        0.45833
        0.39591        0.46033
        0.39790        0.46200
        0.39989        0.46467
        0.40187        0.46800
        0.40386        0.47333
        0.40613        0.47500
        0.40812        0.47600
        0.41011        0.47733
        0.41210        0.48000
        0.41409        0.48133
        0.41607        0.48300
        0.41806        0.48500
        0.42005        0.48733
        0.42204        0.48933
        0.42403        0.49200
        0.42602        0.49300
        0.42800        0.49500
        0.42999        0.49733
        0.43198        0.49933
        0.43397        0.50333
        0.43596        0.50467
        0.43794        0.50767
        0.43993        0.50967
        0.44192        0.51167
        0.44391        0.51467
        0.44590        0.51700
        0.44788        0.52167
        0.44987        0.52367
        0.45186        0.52667
        0.45413        0.52833
        0.45612        0.53167
        0.45811        0.53367
        0.46010        0.53567
        0.46208        0.53867
        0.46407        0.53967
        0.46606        0.54233
        0.46805        0.54433
        0.47004        0.54567
        0.47203        0.54833
        0.47401        0.54900
        0.47600        0.55133
        0.47799        0.55300
        0.47998        0.55667
        0.48197        0.55867
        0.48395        0.55967
        0.48594        0.56267
        0.48793        0.56533
        0.48992        0.56767
        0.49191        0.56900
        0.49389        0.56967
        0.49588        0.57167
        0.49787        0.57233
        0.49986        0.57467
        0.50213        0.57700
        0.50412        0.57867
        0.50611        0.58133
        0.50809        0.58333
        0.51008        0.58500
        0.51207        0.58600
        0.51406        0.58767
        0.51605        0.59033
        0.51803        0.59367
        0.52002        0.59500
        0.52201        0.59767
        0.52400        0.59933
        0.52599        0.60233
        0.52798        0.60567
        0.52996        0.60767
        0.53195        0.60933
        0.53394        0.61267
        0.53593        0.61433
        0.53792        0.61667
        0.53990        0.61767
        0.54189        0.61933
        0.54388        0.62333
        0.54587        0.62467
        0.54814        0.62767
        0.55013        0.63067
        0.55212        0.63400
        0.55410        0.63733
        0.55609        0.63967
        0.55808        0.64167
        0.56007        0.64333
        0.56206        0.64567
        0.56404        0.64767
        0.56603        0.65033
        0.56802        0.65200
        0.57001        0.65367
        0.57200        0.65600
        0.57398        0.65833
        0.57597        0.66033
        0.57796        0.66300
        0.57995        0.66533
        0.58194        0.66600
        0.58393        0.66833
        0.58591        0.66967
        0.58790        0.67233
        0.58989        0.67400
        0.59188        0.67533
        0.59387        0.67767
        0.59614        0.68200
        0.59813        0.68500
        0.60011        0.68633
        0.60210        0.68900
        0.60409        0.69133
        0.60608        0.69333
        0.60807        0.69567
        0.61005        0.69767
        0.61204        0.69967
        0.61403        0.70133
        0.61602        0.70300
        0.61801        0.70433
        0.61999        0.70800
        0.62198        0.71067
        0.62397        0.71233
        0.62596        0.71400
        0.62795        0.71567
        0.62993        0.71667
        0.63192        0.71933
        0.63391        0.72167
        0.63590        0.72367
        0.63789        0.72467
        0.63988        0.72767
        0.64186        0.73000
        0.64414        0.73233
        0.64612        0.73467
        0.64811        0.73667
        0.65010        0.73867
        0.65209        0.73967
        0.65408        0.74233
        0.65606        0.74367
        0.65805        0.74700
        0.66004        0.74867
        0.66203        0.75133
        0.66402        0.75300
        0.66600        0.75600
        0.66799        0.75767
        0.66998        0.76033
        0.67197        0.76267
        0.67396        0.76600
        0.67594        0.76800
        0.67793        0.76967
        0.67992        0.77200
        0.68191        0.77433
        0.68390        0.77733
        0.68588        0.77900
        0.68787        0.78067
        0.68986        0.78533
        0.69213        0.78800
        0.69412        0.78967
        0.69611        0.79167
        0.69810        0.79367
        0.70009        0.79700
        0.70207        0.79900
        0.70406        0.80200
        0.70605        0.80333
        0.70804        0.80433
        0.71003        0.80567
        0.71201        0.80800
        0.71400        0.81033
        0.71599        0.81333
        0.71798        0.81500
        0.71997        0.81633
        0.72195        0.81867
        0.72394        0.82000
        0.72593        0.82267
        0.72792        0.82533
        0.72991        0.82933
        0.73189        0.83300
        0.73388        0.83500
        0.73587        0.83700
        0.73786        0.83867
        0.74013        0.84233
        0.74212        0.84433
        0.74411        0.84667
        0.74609        0.84767
        0.74808        0.84967
        0.75007        0.85167
        0.75206        0.85367
        0.75405        0.85733
        0.75604        0.85867
        0.75802        0.86300
        0.76001        0.86467
        0.76200        0.86567
        0.76399        0.87100
        0.76598        0.87300
        0.76796        0.87467
        0.76995        0.87733
        0.77194        0.88067
        0.77393        0.88300
        0.77592        0.88667
        0.77790        0.88900
        0.77989        0.89233
        0.78188        0.89733
        0.78387        0.90100
        0.78614        0.90300
        0.78813        0.90567
        0.79012        0.90967
        0.79210        0.91133
        0.79409        0.91333
        0.79608        0.91500
        0.79807        0.91733
        0.80006        0.92000
        0.80204        0.92133
        0.80403        0.92333
        0.80602        0.92500
        0.80801        0.92667
        0.81000        0.92933
        0.81199        0.93133
        0.81397        0.93333
        0.81596        0.93667
        0.81795        0.93967
        0.81994        0.94200
        0.82193        0.94300
        0.82391        0.94367
        0.82590        0.94600
        0.82789        0.94800
        0.82988        0.95033
        0.83187        0.95200
        0.83414        0.95333
        0.83613        0.95500
        0.83811        0.95767
        0.84010        0.96033
        0.84209        0.96367
        0.84408        0.96500
        0.84607        0.96767
        0.84805        0.96900
        0.85004        0.97367
        0.85203        0.97767
        0.85402        0.98100
        0.85601        0.98267
        0.85799        0.98467
        0.85998        0.98767
        0.86197        0.99000
        0.86396        0.99200
        0.86595        0.99200
        0.86794        0.99233
        0.86992        0.99267
        0.87191        0.99267
        0.87390        0.99300
        0.87589        0.99333
        0.87788        0.99367
        0.87986        0.99367
        0.88214        0.99400
        0.88412        0.99400
        0.88611        0.99400
        0.88810        0.99433
        0.89009        0.99467
        0.89208        0.99467
        0.89406        0.99467
        0.89605        0.99500
        0.89804        0.99500
        0.90003        0.99533
        0.90202        0.99533
        0.90400        0.99533
        0.90599        0.99567
        0.90798        0.99567
        0.90997        0.99600
        0.91196        0.99600
        0.91394        0.99600
        0.91593        0.99633
        0.91792        0.99633
        0.91991        0.99667
        0.92190        0.99667
        0.92389        0.99667
        0.92587        0.99700
        0.92786        0.99700
        0.93013        0.99700
        0.93212        0.99733
        0.93411        0.99733
        0.93610        0.99733
        0.93809        0.99733
        0.94007        0.99767
        0.94206        0.99767
        0.94405        0.99767
        0.94604        0.99767
        0.94803        0.99767
        0.95001        0.99800
        0.95200        0.99800
        0.95399        0.99800
        0.95598        0.99800
        0.95797        0.99833
        0.95995        0.99833
        0.96194        0.99833
        0.96393        0.99833
        0.96592        0.99867
        0.96791        0.99867
        0.96989        0.99867
        0.97188        0.99867
        0.97387        0.99900
        0.97586        0.99900
        0.97813        0.99900
        0.98012        0.99900
        0.98211        0.99933
        0.98410        0.99933
        0.98608        0.99933
        0.98807        0.99933
        0.99006        0.99933
        0.99205        0.99967
        0.99404        0.99967
        0.99602        0.99967
        0.99801        1.00000
        1.00000        1.00000
Detection Fct/Global/Plot: Detection Probability 1                                                                                                                                                                                                                                                                                                                                                                                                                                                                                                                                                                                                                                                                                                                                                                                                                                                                                                                                                                                                              
Pooled data                                                 
Perpendicular distance in meters            
     Detection Probability          
    0.000000E+00       30.000000    0.000000E+00        5.107924
         180
        0.00000        0.84351        1.00000
        0.25000        0.84351        1.00000
        0.50000        0.84351        1.00000
        0.75000        0.84351        1.00000
        1.00000        0.84351        1.00000
        1.00000        0.00000        1.00000
        1.00000        0.80091        1.00000
        1.25000        0.80091        1.00000
        1.50000        0.80091        1.00000
        1.75000        0.80091        1.00000
        2.00000        0.80091        1.00000
        2.00000        0.00000        1.00000
        2.00000        0.86907        1.00000
        2.25000        0.86907        1.00000
        2.50000        0.86907        1.00000
        2.75000        0.86907        1.00000
        3.00000        0.86907        1.00000
        3.00000        0.00000        1.00000
        3.00000        0.86907        1.00000
        3.25000        0.86907        1.00000
        3.50000        0.86907        1.00000
        3.75000        0.86907        1.00000
        4.00000        0.86907        1.00000
        4.00000        0.00000        1.00000
        4.00000        0.80943        1.00000
        4.25000        0.80943        1.00000
        4.50000        0.80943        1.00000
        4.75000        0.80943        1.00000
        5.00000        0.80943        1.00000
        5.00000        0.00000        1.00000
        5.00000        0.80943        1.00000
        5.25000        0.80943        1.00000
        5.50000        0.80943        1.00000
        5.75000        0.80943        1.00000
        6.00000        0.80943        1.00000
        6.00000        0.00000        1.00000
        6.00000        0.80943        1.00000
        6.25000        0.80943        1.00000
        6.50000        0.80943        1.00000
        6.75000        0.80943        1.00000
        7.00000        0.80943        1.00000
        7.00000        0.00000        1.00000
        7.00000        0.92019        1.00000
        7.25000        0.92019        1.00000
        7.50000        0.92019        1.00000
        7.75000        0.92019        1.00000
        8.00000        0.92019        1.00000
        8.00000        0.00000        1.00000
        8.00000        0.92871        1.00000
        8.25000        0.92871        1.00000
        8.50000        0.92871        1.00000
        8.75000        0.92871        1.00000
        9.00000        0.92871        1.00000
        9.00000        0.00000        1.00000
        9.00000        0.86055        1.00000
        9.25000        0.86055        1.00000
        9.50000        0.86055        1.00000
        9.75000        0.86055        1.00000
       10.00000        0.86055        1.00000
       10.00000        0.00000        1.00000
       10.00000        0.76683        1.00000
       10.25000        0.76683        1.00000
       10.50000        0.76683        1.00000
       10.75000        0.76683        1.00000
       11.00000        0.76683        1.00000
       11.00000        0.00000        1.00000
       11.00000        0.78387        1.00000
       11.25000        0.78387        1.00000
       11.50000        0.78387        1.00000
       11.75000        0.78387        1.00000
       12.00000        0.78387        1.00000
       12.00000        0.00000        1.00000
       12.00000        1.12468        1.00000
       12.25000        1.12468        1.00000
       12.50000        1.12468        1.00000
       12.75000        1.12468        1.00000
       13.00000        1.12468        1.00000
       13.00000        0.00000        1.00000
       13.00000        0.81795        1.00000
       13.25000        0.81795        1.00000
       13.50000        0.81795        1.00000
       13.75000        0.81795        1.00000
       14.00000        0.81795        1.00000
       14.00000        0.00000        1.00000
       14.00000        0.94575        1.00000
       14.25000        0.94575        1.00000
       14.50000        0.94575        1.00000
       14.75000        0.94575        1.00000
       15.00000        0.94575        1.00000
       15.00000        0.00000        1.00000
       15.00000        0.76683        1.00000
       15.25000        0.76683        1.00000
       15.50000        0.76683        1.00000
       15.75000        0.76683        1.00000
       16.00000        0.76683        1.00000
       16.00000        0.00000        1.00000
       16.00000        0.95427        1.00000
       16.25000        0.95427        1.00000
       16.50000        0.95427        1.00000
       16.75000        0.95427        1.00000
       17.00000        0.95427        1.00000
       17.00000        0.00000        1.00000
       17.00000        1.06504        1.00000
       17.25000        1.06504        1.00000
       17.50000        1.06504        1.00000
       17.75000        1.06504        1.00000
       18.00000        1.06504        1.00000
       18.00000        0.00000        1.00000
       18.00000        0.78387        1.00000
       18.25000        0.78387        1.00000
       18.50000        0.78387        1.00000
       18.75000        0.78387        1.00000
       19.00000        0.78387        1.00000
       19.00000        0.00000        1.00000
       19.00000        0.93723        1.00000
       19.25000        0.93723        1.00000
       19.50000        0.93723        1.00000
       19.75000        0.93723        1.00000
       20.00000        0.93723        1.00000
       20.00000        0.00000        1.00000
       20.00000        0.91167        1.00000
       20.25000        0.91167        1.00000
       20.50000        0.91167        1.00000
       20.75000        0.91167        1.00000
       21.00000        0.91167        1.00000
       21.00000        0.00000        1.00000
       21.00000        0.96279        1.00000
       21.25000        0.96279        1.00000
       21.50000        0.96279        1.00000
       21.75000        0.96279        1.00000
       22.00000        0.96279        1.00000
       22.00000        0.00000        1.00000
       22.00000        0.89463        1.00000
       22.25000        0.89463        1.00000
       22.50000        0.89463        1.00000
       22.75000        0.89463        1.00000
       23.00000        0.89463        1.00000
       23.00000        0.00000        1.00000
       23.00000        0.84351        1.00000
       23.25000        0.84351        1.00000
       23.50000        0.84351        1.00000
       23.75000        0.84351        1.00000
       24.00000        0.84351        1.00000
       24.00000        0.00000        1.00000
       24.00000        0.89463        1.00000
       24.25000        0.89463        1.00000
       24.50000        0.89463        1.00000
       24.75000        0.89463        1.00000
       25.00000        0.89463        1.00000
       25.00000        0.00000        1.00000
       25.00000        0.90315        1.00000
       25.25000        0.90315        1.00000
       25.50000        0.90315        1.00000
       25.75000        0.90315        1.00000
       26.00000        0.90315        1.00000
       26.00000        0.00000        1.00000
       26.00000        0.61346        1.00000
       26.25000        0.61346        1.00000
       26.50000        0.61346        1.00000
       26.75000        0.61346        1.00000
       27.00000        0.61346        1.00000
       27.00000        0.00000        1.00000
       27.00000        0.92871        1.00000
       27.25000        0.92871        1.00000
       27.50000        0.92871        1.00000
       27.75000        0.92871        1.00000
       28.00000        0.92871        1.00000
       28.00000        0.00000        1.00000
       28.00000        0.93723        1.00000
       28.25000        0.93723        1.00000
       28.50000        0.93723        1.00000
       28.75000        0.93723        1.00000
       29.00000        0.93723        1.00000
       29.00000        0.00000        1.00000
       29.00000        4.64357        1.00000
       29.25000        4.64357        1.00000
       29.50000        4.64357        1.00000
       29.75000        4.64357        1.00000
       30.00000        4.64357        1.00000
       30.00000        0.00000        1.00000
