# Supplementary material for: The Effect of Animal Movement on Line Transect Estimates of Abundance
Source: PLoS One. 2015 Mar 23;10(3):e0121333. doi: 10.1371/journal.pone.0121333 (PMC4370374; doi:10.1371/journal.pone.0121333)
Supplement: S1 Code — (ZIP) [file pone.0121333.s001.zip › BiasSimEngine/MCDS/run.bat]

cd "/home/richard/Documents/PROGC/BiasSimEngine/MCDS/"
WINEDEBUG=-all wine MCDS 0, command.txt
