# Supplementary material for: The Effect of Animal Movement on Line Transect Estimates of Abundance
Source: PLoS One. 2015 Mar 23;10(3):e0121333. doi: 10.1371/journal.pone.0121333 (PMC4370374; doi:10.1371/journal.pone.0121333)
Supplement: S1 Code — (ZIP) [file pone.0121333.s001.zip › BiasSimEngine/MCDS/stats.txt]

                                                   
     0     0 1 1   1   3521.000          0.0000000      0.0000000      0.0000000      0.0000000
     0     0 1 1   2   500.0000          0.0000000      0.0000000      0.0000000      0.0000000
     0     0 1 1   3   500000.0          0.0000000      0.0000000      0.0000000      0.0000000
     0     0 1 1   4  0.7042000E-02  0.1507059E-01  0.6836557E-02  0.7253617E-02   499.0000    
     0     0 1 1   5      0.0000000      0.0000000      0.0000000      0.0000000      0.0000000
     0     0 1 1   6   30.00000          0.0000000      0.0000000      0.0000000      0.0000000
     0     0 1 2   1   2.000000          0.0000000      0.0000000      0.0000000      0.0000000
     0     0 1 2   4  0.3333333E-01  0.9035487E-07  0.3333333E-01  0.3333334E-01   3519.000    
     0     0 1 2   5   1.000000      0.9035487E-07   1.000000       1.000000       3519.000    
     0     0 1 2   6   30.00000      0.9035487E-07   30.00000       30.00001       3519.000    
     0     0 1 2   2   23955.23          0.0000000      0.0000000      0.0000000      0.0000000
     0     0 1 2   7   23955.24          0.0000000      0.0000000      0.0000000      0.0000000
     0     0 1 2   8   23967.56          0.0000000      0.0000000      0.0000000      0.0000000
     0     0 1 2   9  -11975.62          0.0000000      0.0000000      0.0000000      0.0000000
     0     0 1 2  13   4.000000          0.0000000      0.0000000      0.0000000      0.0000000
     0     0 1 2  14   3.000000          0.0000000      0.0000000      0.0000000      0.0000000
     0     0 1 2  15   2.000000          0.0000000      0.0000000      0.0000000      0.0000000
     0     0 1 2  16      0.0000000      0.0000000      0.0000000      0.0000000      0.0000000
     0     0 1 2  17      0.0000000      0.0000000      0.0000000      0.0000000      0.0000000
     0     0 1 2 101   36.86937       457.0895          0.0000000      0.0000000      0.0000000
     0     0 1 2 102   15.00000       1123.507          0.0000000      0.0000000      0.0000000
     0     0 1 2  10      0.0000000      0.0000000      0.0000000      0.0000000      0.0000000
     0     0 1 2  11  0.1000000E-02      0.0000000      0.0000000      0.0000000      0.0000000
     0     0 1 2  12  0.1000000E-02      0.0000000      0.0000000      0.0000000      0.0000000
     0     0 1 2   3      0.0000000      0.0000000      0.0000000      0.0000000      0.0000000
     0     0 1 4   1   117.3667      0.1507059E-01   113.9426       120.8936       499.0000    
     0     0 1 4   2   117.3667      0.1507059E-01   113.9426       120.8936       499.0000    
