# Supplementary material for: The Effect of Animal Movement on Line Transect Estimates of Abundance
Source: PLoS One. 2015 Mar 23;10(3):e0121333. doi: 10.1371/journal.pone.0121333 (PMC4370374; doi:10.1371/journal.pone.0121333)
Supplement: S1 Code — (ZIP) [file pone.0121333.s001.zip › BiasSimEngine/README]

BIAS SIMULATION ENGINE 
Author: Richard Glennie, Unviersity of St Andrews
Email: rg374@st-andrews.ac.uk

This code was used to perform a simulation study on the effects of animal movement on line transect estimates of abundance.

This file will help you to use this code. 

SETUP 
------------------------

The engine can only be build on a Linux machine. 

This engine only works on versions of R <= 3.0.2 because later versions of R make use of a function (anyNA) that conflicts with this code. The code also requires Rcpp and RInside packages to be installed. 

A makefile is included for the code to be built using a C++ compiler. The makefile contains linking statements to RInside, Rcpp and R shared libraries, edit this file to point to the location of these libraries on your host machine. 


RUNNING THE ENGINE
-----------------------

The parameters for the simulation are set by the user in the file BSEvars.txt.

The custom variables are as follows: 

no_of_simulations = the number of simulated surveys to calculate
no_of_transects = the number of transect per survey
region_length = the length of the survey region (in the x direction)
region_height = the height of the survey region (in the y direction)
line_length = the length of the transect line in the y direction 
strip_width = the half-strip width of the transect
no_of_animals = the constant number of animals in the region
animal_speed = the constant speed of the animals, or the mean speed if speed varies
observer_speed = the constant speed of the observer along the line
detect_shape = the shape parameter of the hazard-rate detection function
detect_scale = the scale parameter of the hazard-rate detection function
move = the movement state: 1 = linear movement, 2 = correlated random walk, 3 = home-range 
time_step = the duration of a single time step in the simulation
lookahead = the maximal distance the observer can detect in the y direction 
rmax = the maximum radius of a animal's home-range
varyspeed = 1 if speed is Gamma distributed, 0 if it is constant
shape_speed = the shape parameter of the gamma distributed speed
rate_speed = the rate parameter of the gamm distributed speed

Once these variables are set, the engine is run by typing into a terminal "./SimEngine" 

The output from the MCDS engine (the analysis of each survey) is stored in "MCDS/SavedOutputs"

INTERPRETING THE OUTPUT 
----------------------------

In the folder MCDS there is a python script "outputreader.py". In this script you can set no_of_files to how many surveys were simulated. Then run "python ./outputreader.py"

The script will output a text file "results.txt" containing the estimated shape parameter, scale parameter, density and standard error of the density for each simulated survey in comma seperated value format. These can then be read into R for analysis. 

See the Distance software manual for how to configure MCDS.   
