# Supplementary material for: The Effect of Animal Movement on Line Transect Estimates of Abundance
Source: PLoS One. 2015 Mar 23;10(3):e0121333. doi: 10.1371/journal.pone.0121333 (PMC4370374; doi:10.1371/journal.pone.0121333)
Supplement: S1 Code — (ZIP) [file pone.0121333.s001.zip › BiasSimEngine/Region.cpp]

// Author: Richard Glennie
// Class Implementation of a region 

#include "Region.h" 

namespace SimEngine_GLENNIE {

    // Constructors: L = length of region, W = width of region
    Region::Region() : L(1), W(1){}
    Region::Region(double l, double w): L(l), W(w){}

    // Accessor functions
    const double Region::width(){ return W;}
    const double Region::length(){ return L;} 

}
