# Supplementary material for: The Effect of Animal Movement on Line Transect Estimates of Abundance
Source: PLoS One. 2015 Mar 23;10(3):e0121333. doi: 10.1371/journal.pone.0121333 (PMC4370374; doi:10.1371/journal.pone.0121333)
Supplement: S1 Code — (ZIP) [file pone.0121333.s001.zip › BiasSimEngine/Region.h]

#ifndef REGION
#define REGION 

namespace SimEngine_GLENNIE {

class Region {
public:
    Region();
    Region(double l, double w); 
    const double width();
    const double length(); 
  
private:
    double L;
    double W; 
}; 
}
#endif 
