# Supplementary material for: The Effect of Animal Movement on Line Transect Estimates of Abundance
Source: PLoS One. 2015 Mar 23;10(3):e0121333. doi: 10.1371/journal.pone.0121333 (PMC4370374; doi:10.1371/journal.pone.0121333)
Supplement: S1 Code — (ZIP) [file pone.0121333.s001.zip › BiasSimEngine/SimEngine.cpp]

// Author: Richard Glennie
// Main implementation of BiasSimEnginer for simulation study shown in 
// Effects of animal movement on line transect estimates of abundance

#include "animal.h"
#include "observer.h"
#include "transect.h"
#include "Region.h"

#include <RInside.h>
#include <iostream>
#include <fstream>
#include <iomanip> 
#include <cmath> 
#include <string>
#include <sstream>
 

using std::abs; 
using std::max;
using std::sqrt; 
using std::pow; 
using namespace SimEngine_GLENNIE; 


int main(int argc, char *argv[]) { 

    int no_of_simulations; 
    int no_of_transects;

    double region_length;
    double region_height;
    double line_length;
    double line_width; 
    
    int no_of_animals; 
    int move_state; 
    
    double animal_speed; 
    double shape_speed; 
    double rate_speed; 
    double observer_speed; 
    double observer_lookahead;
    int varyspeed; 

    double time_step; 
    double max_radius;
    double wrapped_sd; 

    double detectParams[2]; 

    // Read in user defined variables 
    std::ifstream input("BSEvars.txt");
    std::string line;
    int linenumber=0; 
    while (input.good()) 
    {
	std::getline(input,line);
	if (linenumber==0) { no_of_simulations=atoi(line.substr(18,line.length()-18).c_str());}
	if (linenumber==1) { no_of_transects=atoi(line.substr(16,line.length()-16).c_str());}
	if (linenumber==2) { region_length=atoi(line.substr(14,line.length()-14).c_str());}
	if (linenumber==3) { region_height=atoi(line.substr(14,line.length()-14).c_str());}
	if (linenumber==4) { line_length=atoi(line.substr(12,line.length()-12).c_str());}
	if (linenumber==5) { line_width=atoi(line.substr(12,line.length()-12).c_str());}
	if (linenumber==6) { no_of_animals=atoi(line.substr(14,line.length()-14).c_str());}
	if (linenumber==7) { animal_speed=atof(line.substr(13,line.length()-13).c_str());}
	if (linenumber==8) { observer_speed=atof(line.substr(15,line.length()-15).c_str());}
	if (linenumber==9) { detectParams[0]=atoi(line.substr(13,line.length()-13).c_str());}
	if (linenumber==10) { detectParams[1]=atoi(line.substr(13,line.length()-13).c_str());}
	if (linenumber==11) { move_state=atoi(line.substr(5,line.length()-5).c_str());}
	if (linenumber==12) {time_step=atof(line.substr(10,line.length()-10).c_str());}
	if (linenumber==13) {observer_lookahead=atof(line.substr(10,line.length()-10).c_str());}
	if (linenumber==14) {max_radius=atof(line.substr(5,line.length()-5).c_str());}
	if (linenumber==15) {varyspeed=atoi(line.substr(10,line.length()-10).c_str());}
	if (linenumber==16) {wrapped_sd=atof(line.substr(11,line.length()-11).c_str());}
	if (linenumber==17) {shape_speed=atof(line.substr(12,line.length()-12).c_str());}
	if (linenumber==18) {rate_speed=atof(line.substr(11,line.length()-11).c_str());}
	linenumber++; 

    }

    // Initialise R instance and check correct version is used
    RInside R(argc, argv);
    std::string command_version = 
		"version$version.string";
    	SEXP version_SEXP = R.parseEval(command_version);
	line = Rcpp::as<std::string>(version_SEXP); 
	std::cout << "R Version: " << line << std::endl;

    const char *MCDS_cmd = "sh ./MCDS/run.bat";
    
    // Load package necessary for correlated random walks
    if (move_state != 1) {
    	std::string command_circle = 
		"library(CircStats)";
    	SEXP circle_SEXP = R.parseEval(command_circle);
    }

    double time; 

    // Create study area and transect objects
    Region StudyArea(region_length,region_height);
    Transect Line(line_length, line_width); 

    // Create observer object and population of animal objects
    Observer observer(observer_speed, observer_lookahead); 
    Animal population[no_of_animals];
    
    // Initialise variables in R 
    R["N"] = no_of_animals; 
    R["vmax"] = region_height; 
    R["hmax"] = region_length/2; 
    R["B"] = no_of_transects; 
    R["rmax"] = max_radius;
    R["wrapped_sd"] = wrapped_sd; 
    R["shapespeed"] = shape_speed; 
    R["ratespeed"] = rate_speed;
    R["v"] = observer.speed();
    R["L"] = Line.length();
    R["ts"] = time_step; 

 
    for (int sim=1;sim<=no_of_simulations;sim++) 
    {
	// Open results files to be used by MCDS
	std::ofstream datafile; 
	std::ofstream testfile; 
	testfile.open("./data.csv");
	datafile.open("./MCDS/data.txt");

	for (int trans=1;trans<=no_of_transects;trans++) 
	{  
	    // Generate random animal locations, directions, home-range radii
	    // and variable speeds (if used)
	    std::string command_ini_xloc = 
		"xloc <- runif(N,-hmax,hmax);"
		"xloc";
	    SEXP ini_xloc_SEXP = R.parseEval(command_ini_xloc);
	    Rcpp::NumericVector ini_x(ini_xloc_SEXP);
	    
	    std::string command_ini_yloc = 
		"yloc <- runif(N,0,vmax);"
		"yloc";
	    SEXP ini_yloc_SEXP = R.parseEval(command_ini_yloc);
	    Rcpp::NumericVector ini_y(ini_yloc_SEXP);
	    
	    std::string command_ini_phi = 
		"phi <- runif(N,0,2*pi);"
		"phi";
	    SEXP ini_phi_SEXP = R.parseEval(command_ini_phi);
	    Rcpp::NumericVector ini_phi(ini_phi_SEXP); 

	    std::string command_ini_r = 
		"r <- rgamma(N,40,2);"
		"r";
	    SEXP ini_r_SEXP = R.parseEval(command_ini_r);
	    Rcpp::NumericVector ini_r(ini_r_SEXP); 

	    std::string command_newspeed =
		"u <- array(0,c(N,ceiling(L/(v*ts)+1)));"; 
	    R.parseEval(command_newspeed);
	    std::string command_newphi = 
		"newphi <- array(0,c(N,ceiling(L/(v*ts)+1)));"; 
	    R.parseEval(command_newphi); 
	    
	    std::string command_makespeed = 
		"u[ani,] <- rgamma(ceiling(L/(v*ts)+1),shapespeed,ratespeed);";
	    
	    std::string command_makephi = "newphi[ani,] <- rwrpnorm(ceiling(L/(v*ts)+1),0,sd=wrapped_sd);";

	    for(int ani=0;ani<no_of_animals;ani++)
	    {
		// Set random characteristics for each animal
		population[ani] = Animal(ini_x[ani], ini_y[ani], animal_speed, ini_phi[ani], move_state,detectParams,ini_r[ani]);
		if (move_state==2 || move_state==3) 
		{
		    R["ani"] = ani+1;
		    if (varyspeed==1) R.parseEval(command_makespeed); 
		    R.parseEval(command_makephi); 
		}	
	    }
	    
		std::string command_getspeed = "u;"; 
		SEXP speeds_SEXP = R.parseEval(command_getspeed); 
		Rcpp::NumericMatrix speeds(speeds_SEXP); 
		
		std::string command_getphi = "newphi;"; 
		SEXP phis_SEXP = R.parseEval(command_getphi);
		Rcpp::NumericMatrix phis(phis_SEXP); 
		  

	    time = 0;
	    while (time <= Line.length()/observer.speed()) {
		for (int ani=0;ani<no_of_animals;ani++) {
		    // Determine if animal is detected in timestep
		    if ((population[ani].detected()==false) && (observer.detect(population[ani],time_step,Line,R))) {
			population[ani].setDetected(true);
		
			// If detected write transect data to file 
		    	datafile << std::setprecision(4) << trans << "\t" << Line.length() << "\t" << abs(population[ani].position(1)) << "\n"; 
			testfile << std::setprecision(4) << floor(time+1) << "," << population[ani].position(1) << "," << population[ani].position(2)-observer.speed()*floor(time-1) << "\n";
			Line.setempty(false);
		     }
		    
		    // If animal moves out of the encounter region,
		    // the observer cannot track it, so it becomes undetected
		    // again
		    if (abs(population[ani].position(1)) > Line.width() || population[ani].position(2) > max(observer.position()+observer.lookahead(),observer.position()+time_step*observer.speed()) || population[ani].position(2) < observer.position()) {
			 
			    population[ani].setDetected(false);
			    population[ani].setav(false);
		    }
		    else if (!population[ani].av()) 
		    {
			population[ani].setav(true);
		    } 
		    // Simulate animal movement
		    population[ani].move(time_step, StudyArea,R,speeds(ani,time/time_step),phis(ani,time/time_step),varyspeed);
		}
		time = time + time_step;
		// Simulate observer movement
		observer.setPosition(observer.position()+observer.speed()*time_step); 	
	    }
	    // If nothing was detected on a transect, you have to write an empty
	    // line so that MCDS knows there were no detections
	    if (Line.empty()==true) {datafile << std::setprecision(4) << trans << "\t" << Line.length() << "\n";}

	    // Reset the transect for the next simulation
	    for(int ani=0;ani<no_of_animals;ani++) {population[ani].setDetected(false);}
	    observer.setPosition(0);
	    Line.setempty(true); 
	}
	datafile.close();

	// Run MCDS and save output file
	system(MCDS_cmd);
	std::stringstream oss;
	oss << "mv ./MCDS/output.txt " << "./MCDS/SavedOutputs/output" << sim << ".txt"; 
	std::string movecmd; 
	movecmd = oss.str();
	system(movecmd.c_str()); 
	std::cout << "\t"  << "Simulation " << sim << " Completed" << std::endl;
    } 
    
    
    

    
    

    return 0;  
}
