# Supplementary material for: The Effect of Animal Movement on Line Transect Estimates of Abundance
Source: PLoS One. 2015 Mar 23;10(3):e0121333. doi: 10.1371/journal.pone.0121333 (PMC4370374; doi:10.1371/journal.pone.0121333)
Supplement: S1 Code — (ZIP) [file pone.0121333.s001.zip › BiasSimEngine/animal.cpp]

// Author: Richard Glennie 
// Class implementation of Moving Animal

#include "animal.h"
#include "Region.h"
#include "observer.h" 

#include <cmath> 
#include <RInside.h>

#define pi 3.14159265358979323846

using std::sin;
using std::cos;
using std::abs; 
using std::sqrt; 
using std::pow;

namespace SimEngine_GLENNIE {

//Constructors: 
// x_loc = x location of animal, y_loc = y location of animal
// v = speed of animal, phi = direction of travel
// movement_state = 1 if linear, 2 if correlated random walk, 3 for home-range
// d = whether animal has been detected or not, (detectfn_shape, detectfn_scale) are parameters for animals detection function, 
// avail is whether the animal is within encounter region or not
// (x_home,y_home) is the location of the animal's home if it has one, max_r is the maximum distance the animal can go from it's home 
    Animal::Animal(): x_loc(0), y_loc(0), v(0), phi(0), movement_state(1), d(false), detectfn_shape(1),detectfn_scale(1),avail(false),x_home(0),y_home(0),r_max(0){}
    Animal::Animal(double xpos, double ypos, double speed, double direction, int state, const double detectParams[], double r): x_loc(xpos), y_loc(ypos), v(speed), phi(direction),movement_state(state), d(false), detectfn_shape(detectParams[0]), detectfn_scale(detectParams[1]),avail(false),x_home(0),y_home(0),r_max(r){}
    
//Accessor  Functions
    const double Animal::position(int coord)
    {
	switch(coord) {
	case 1: 
	    return (x_loc);
	    break;
	case 2:
	    return (y_loc);
	    break;
	} 
	
    }

    const double Animal::speed(){ return v;}
    const double Animal::direction(){ return phi;}
    const int Animal::state(){return movement_state;}
    const bool Animal::detected(){ return d;}
    const double Animal::detectshape() {return detectfn_shape;}
    const double Animal::detectscale() {return detectfn_scale;} 
    const bool Animal::av() {return avail;}
    const double Animal::rmax() {return r_max;}
    
    const double Animal::home(int coord) 
    {
	if (coord==1) 
	{
	    return x_home; 
	}
	else 
	{
	    return y_home; 
	}
    }
 

//Mutator Functions
    void Animal::setDirection(double newphi){phi=newphi;}
    void Animal::setSpeed(double newspeed){v=newspeed;}
    void Animal::setState(int newstate){movement_state=newstate;}
    void Animal::setDetected(bool detect){d=detect;}
    void Animal::setPosition(double x, double y) {x_loc = x; y_loc=y;}
    void Animal::setav(bool newav) {avail=newav;}
    void Animal::sethome(double x, double y) {x_home = x; y_home=y;}
    void Animal::setrmax(double newrmax) {r_max=newrmax;}


    
//Movement Function: change the animal's position one time-step
    void Animal::move(const double& ts, Region StudyArea, RInside & R,const double newspeed, const double newphi, const int varyspeed)
    {
	// Linear movement model
	if (movement_state==1) {
	    double new_x = position(1) + speed()*sin(phi)*ts;
	    double new_y = position(2) + speed()*cos(phi)*ts;
	    if (abs(new_x)>StudyArea.width()/2) {new_x = new_x-(new_x/abs(new_x))*StudyArea.width();} 
	    if (new_y > StudyArea.length() || new_y < 0) {new_y = new_y - (new_y/abs(new_y))*StudyArea.length();}
	    
	    setPosition(new_x,new_y); 
	}

	// Correlated random walk (2) and Home-range (3)
	if (movement_state==2 || movement_state==3) {
	    double new_x = position(1) + speed()*sin(phi)*ts;
	    double new_y = position(2) + speed()*cos(phi)*ts;
	    

	    if (abs(new_x)>StudyArea.width()/2) {new_x = new_x-(new_x/abs(new_x))*StudyArea.width();} 
	    if (new_y > StudyArea.length() || new_y < 0) {new_y = new_y - (new_y/abs(new_y))*StudyArea.length();}
	    
	    if (movement_state==3) 
	    {
		double new_xhome = home(1) + speed()*sin(phi)*ts;
		double new_yhome = home(2) + speed()*cos(phi)*ts;

		double new_r = sqrt(pow(new_xhome,2)+pow(new_yhome,2)); 

		if (new_r  > rmax()) 
		{ 
		    phi=phi+pi*abs(sin(phi)); 
		    new_x = position(1);
		    new_y = position(2); 
		}
	    }


	    setPosition(new_x,new_y); 

	    //R["wrpmu"] = phi; 
	    //std::string getphi = "newphi <- rnorm(1,wrpmu,sd=wrapped_sd); newphi"; 
	    //SEXP newphi_SEXP = R.parseEval(getphi);
	    //Rcpp::NumericVector newphiV(newphi_SEXP);
	    //double newphi = newphiV[0];

	    setDirection(phi+newphi); 
	    
	    if (varyspeed==1) {setSpeed(newspeed);} 
	    //std::string getspeed = "newspeed <- rgamma(1,shapespeed,scalespeed); newspeed"; 
	    //SEXP newspeed_SEXP = R.parseEval(getspeed);
	    //Rcpp::NumericVector newspeed(newspeed_SEXP);
	    
	    //setSpeed(newspeed[0]);  
	}
	
    
    }

}
