# Supplementary material for: The Effect of Animal Movement on Line Transect Estimates of Abundance
Source: PLoS One. 2015 Mar 23;10(3):e0121333. doi: 10.1371/journal.pone.0121333 (PMC4370374; doi:10.1371/journal.pone.0121333)
Supplement: S1 Code — (ZIP) [file pone.0121333.s001.zip › BiasSimEngine/animal.h]

// Author: Richard Glennie
// Class for a moving animal

#ifndef ANIMAL
#define ANIMAL 

#include "Region.h"
#include <RInside.h>

namespace SimEngine_GLENNIE {

class Observer;

class Animal {

public:
    //Constructors
    Animal();
    Animal(double xpos, double ypos, double speed, double direction, int state, const double detectParams[], double r);
 
    //Accessor  Functions
    const double position(int coord);
    const double speed(); 
    const double direction();
    const int state();
    const bool detected();
    const double detectshape();
    const double detectscale(); 
    const bool av(); 
    const double home(int coord); 
    const double rmax(); 
 
 

    //Mutator Functions
    void setDirection(double newphi); 
    void setSpeed(double newspeed);
    void setState(int newstate);
    void setDetected(bool detect);
    void setPosition(double x, double y);  
    void setav(bool newav);
    void sethome(double x, double y); 
    void setrmax(double newrmax); 


    //Movement Function
    void move(const double& ts, Region StudyArea, RInside & R,const double newspeed, const double newphi,const int varyspeed); 

private:
    double x_loc;
    double y_loc;
    double v;
    double phi;   ; 
    int movement_state;
    bool d;
    double detectfn_shape; 
    double detectfn_scale; 
    bool avail; 
    double x_home;
    double y_home;
    double r_max; 


};

}
#endif
