# Supplementary material for: The Effect of Animal Movement on Line Transect Estimates of Abundance
Source: PLoS One. 2015 Mar 23;10(3):e0121333. doi: 10.1371/journal.pone.0121333 (PMC4370374; doi:10.1371/journal.pone.0121333)
Supplement: S1 Code — (ZIP) [file pone.0121333.s001.zip › BiasSimEngine/data.csv]

1	8.817	34.11
1	-26.01	13.9
8	29.85	43.42
13	-5.491	41.96
57	-25.05	46.86
79	10.19	48.97
91	-21.86	44.44
3	23.58	39.85
14	17.8	41.37
34	-24.31	44.86
57	23.75	45.22
64	-8.658	47.26
19	19.27	45.79
25	29.8	18.52
29	-29.96	20.65
32	24.55	44.78
56	3.304	40.94
70	-27.89	45.45
75	-28.43	42.34
85	17.92	40.27
90	-29.99	29.77
92	8.93	42.92
93	-9.962	49.39
43	-11.04	47.24
51	-17.97	46.77
96	-29.89	37.39
30	23.79	47.77
44	14.75	47.47
55	24.97	48.35
61	-20.05	49.15
72	-14.96	48.3
81	18.38	40.31
93	15.17	46.9
97	-12.51	45.74
97	28.44	45.68
20	4.859	42.17
83	-0.107	44.97
43	10.13	48.37
57	-6.6	41.34
22	18.76	42.43
28	7.354	48.33
33	-5.406	44.23
73	-26.3	48.83
80	3.118	43.36
87	7.233	43.42
88	20.67	49.19
25	-5.873	46.44
36	29.8	42.91
69	7.463	48.27
90	-29.81	26.83
46	-29.85	34.19
48	-23.17	41.79
53	28.08	49.83
64	3.96	41.72
65	-3.416	44.29
9	16.47	44.44
16	-9.199	42.57
27	-29.81	34.46
33	-21.19	48
35	4.93	45.55
37	6.035	49
48	11.04	42.89
65	-29.94	17.59
77	-13.08	43.46
95	18.52	44.37
7	-18.23	48.62
48	1.65	47.46
50	-9.423	45.21
62	-16.84	42.58
84	12.12	42.35
86	29.95	15.43
16	19.54	42.85
18	29.43	46.82
59	2.994	40.76
59	15.64	42.32
60	-29.93	36.36
63	-9.945	41.92
65	11.73	47.29
78	-8.755	40.97
3	26.34	49.08
22	25.12	47.88
31	23.38	45.44
32	29.96	33.83
35	29.96	35.93
53	29.98	38.04
82	-18.2	41.05
87	-1.553	40.97
5	-20.78	44.45
9	-16.38	42.83
30	-29.94	35.68
40	-11.47	46.47
66	1.665	42.6
84	12.05	42.83
86	29.92	20.89
87	10.97	46.08
11	12.89	46.49
13	21.43	45.97
20	-18.51	48.59
26	-11.48	48.52
27	-14.45	44.34
74	27.99	47.96
77	-5.822	41.21
84	-14.83	46.69
97	20.93	49.84
19	20.94	42.85
20	-17.89	47.84
23	16.17	49.4
33	5.699	41.54
40	24.86	45.38
65	9.277	42.23
70	17.36	47.5
76	9.809	44.12
3	-18.28	47.43
10	-28.95	44.46
19	-29.85	38.83
23	-21.34	42.28
30	-22.41	45.87
42	29.77	27.95
64	20.24	45.41
70	-20.23	47.37
77	-5.371	49.73
1	14.58	39.32
14	28.99	48.89
54	-24.99	47.42
54	29.99	31.97
67	29.94	31.39
81	2.634	46.43
93	-19.68	46.59
7	28.15	41.98
8	-15.4	42.83
14	28.24	47.89
17	13.6	41.83
32	24.88	43.22
81	3.815	45.04
1	-0.8279	10.06
9	29.81	24.28
33	-29.08	47.39
36	-19.3	42.25
51	17.34	43.92
60	9.159	42.94
71	-14.07	45.29
93	-29.21	41.15
16	-20.01	46.32
17	-9.928	42.73
24	16.45	40.83
28	-29.81	38.48
53	29.98	39.91
57	-21.57	48.93
73	-15.48	43.9
80	2.006	45.4
87	-29.85	37.21
94	12.4	41.92
3	-1.237	47.32
12	-17.17	39.99
15	8.103	48.25
27	24.02	41.27
39	26.21	43.15
48	17.46	47.04
55	-12.47	41.25
60	29.88	27.23
68	-15.89	41.16
69	12.22	43.46
86	-10.01	46.43
22	2.697	40.88
31	-23.37	49.43
35	0.8068	43.65
39	12.26	47.47
40	26.47	43.54
44	15.1	42.74
52	-12.85	46.37
78	14.62	49.84
83	-1.751	47.37
12	-29.37	49.48
22	-29.94	27.79
57	-18.44	48.59
62	22.44	40.1
66	-27.29	44.69
85	-10.46	46.47
5	-23.22	45.59
21	8.265	41.64
22	13.6	46.7
33	3.336	39.97
60	-6.175	48.49
61	-7.672	48.04
68	28.82	48.27
70	-9.966	47.69
90	2.248	41.52
16	6.359	46.94
20	-16.06	48.69
33	7.219	48.37
56	13.39	48.35
87	29.41	46.31
97	29.76	11.41
4	-2.957	47.32
15	-29.93	35.92
22	11.87	48.77
24	23.91	41.95
35	-2.025	44.99
41	22.02	42.41
73	29.93	38.12
88	-0.9438	43.41
90	-2.553	49.5
1	-5.908	41.41
5	-23.38	45.42
11	-29.79	26.77
33	29.87	17.25
41	4.813	46.24
49	17.25	47.43
57	23.83	46.94
81	-19.49	40.11
14	29.76	17.65
39	-5.717	42.81
45	24.1	41.97
63	2.589	42.56
72	14.3	40.73
88	11.45	40.32
1	21.77	24.12
37	17.17	44.45
65	12.38	46.16
90	-14.94	45.73
35	-16.45	44.56
43	-29.89	19.48
43	27.56	48.76
65	27.7	46
74	28.63	42.12
79	19.48	46.03
1	15.33	19.12
23	27.94	47.81
39	-21.35	48.11
45	8.664	42.23
55	16.36	47.38
61	-9.257	49.23
10	3.76	48.97
25	-29.7	45.93
28	11.42	46.67
32	29.81	45.36
35	-1.79	47.9
88	2.681	46.7
7	-16.17	43.71
10	-15.56	41.04
26	-25.29	44.22
56	29.86	27.28
62	29.97	25.15
74	-21.59	40.25
76	1.374	49.77
89	9.561	40.49
2	29.99	39.89
16	16.96	44.17
19	17.44	46.61
66	10.7	49.43
46	4.976	46.28
73	29.87	18.09
92	-25.1	44.82
93	12.33	45.59
18	-3.748	39.51
35	28.47	49.32
56	-20.73	45.92
65	-18.95	42.95
65	-29.95	38.33
86	29.81	42.86
91	21.04	41.49
37	-10.36	40.97
40	14.24	44.09
49	-1.312	48.24
75	-29.66	42.62
82	-12.44	43.35
90	-21.42	43.48
1	-6.769	47.78
7	21.51	43.83
9	-28.73	45.29
17	29.91	36.56
28	-12.76	45.1
32	13.39	46.74
39	-8.461	41.55
60	10.87	41.35
68	14.37	47.55
74	-29.92	23.25
77	-15.23	45.79
95	-24.49	41.81
29	-29.93	45.85
32	5.878	45.88
57	-29.96	24.16
68	-17.08	40.25
79	-1.367	40.78
1	-11.07	36.48
49	-29.93	42.99
53	-7.136	45.06
56	29.8	33.18
62	11.44	43.36
87	23.31	44.56
3	28.13	43.78
9	-16.34	42.76
31	29.97	33.87
76	15.73	41.13
88	10.04	41.32
7	-6.728	42.77
7	10	46.84
13	16.73	49.2
22	-29.91	45.98
34	-25.55	42.95
35	-29.07	43.4
35	10.39	46.91
53	-9.954	42.88
58	14.78	43.81
61	12.33	45.16
72	29.88	48.71
73	1.107	44.86
92	21.68	43.47
15	-1.777	48.82
31	-29.91	22.58
40	29.98	33.02
45	-14.32	45.17
53	29.96	31.01
78	-29.78	45.65
18	-17.01	42.6
32	29.78	17.35
48	-29.83	22.77
53	-18.03	40.47
78	-0.3313	46.39
82	3.398	40.97
86	14.56	41.59
91	2.142	46.46
95	-26.59	42.81
35	-14.41	48.98
41	-5.196	49.42
46	-28.91	40.78
48	1.333	41.95
76	-14.3	43.36
7	25.52	46.36
13	-16.56	47.88
25	29.94	25.79
33	-14.42	49.17
40	16.76	47.35
51	26.95	47.93
77	29.95	27.86
78	11.46	49.92
14	-22.1	40.66
76	11.24	42.19
78	-0.1738	47.71
80	11.55	43.22
86	2.829	42.05
4	-0.9838	41.82
25	29.94	34
30	-2.625	44.75
55	0.3778	41.92
67	-17.98	40.83
84	29.96	30.4
22	-25.46	40.98
37	-19.65	46.92
52	21.72	48.83
56	28.68	40.96
61	0.02537	42.37
74	-13.52	46.67
77	-3.659	48.59
86	-13.1	48.99
7	16.88	42.58
42	29.91	21.26
59	3.519	47.11
62	-14.79	46.61
63	-18.7	43.65
85	17.85	47.44
95	4.875	46.75
97	-1.064	47.82
1	26.81	45.8
17	7.699	47.63
33	13.02	45.83
37	15.13	43.38
40	-27.72	42.42
57	7.312	44.41
68	12.94	42.59
91	-27.7	47.37
10	-27.47	41.32
20	-29.9	28.9
34	-18.2	45.24
34	24.18	45.52
41	-3.609	43.27
48	8.571	46.77
50	29.85	23.07
51	-29.97	31.13
56	-29.86	29.97
67	28.95	42.23
64	-19.38	49.68
65	8.836	41.13
94	5.399	47.49
1	-2.237	17.84
7	-3.89	42.9
13	-19.83	46.72
32	-19.95	39.94
51	-16.04	49.34
55	-3.409	45.94
1	-18.45	22.17
3	17.17	40.41
10	-29.92	38.6
16	-10.12	44.93
23	-18.38	48.99
42	-9.664	44.65
45	-30	45.78
68	9.762	46.88
79	11.31	45.94
93	27.05	41.86
1	3.363	20.21
20	-17.26	43.35
30	-24.13	47.87
31	14.85	42.48
54	26.07	44.93
56	-22.69	48.65
65	-0.4399	42.8
3	26.25	44.94
34	23.06	42.8
48	-29.94	28.85
57	-18.27	48.92
61	-14.92	43.63
69	-25.16	49.4
93	29.67	49.92
20	-21.19	45.3
33	-23.09	47.47
38	-5.985	40.34
51	10.85	45.79
73	14.9	46.97
88	16.37	40.3
90	25.31	40.99
1	-3.639	24.48
35	7.005	47.43
37	2.616	44.9
39	0.02369	48.68
63	25.37	46.94
12	29.81	19.39
33	12.91	44.32
35	-23.11	48.47
48	3.524	40.39
77	-3.785	47.87
81	-0.8363	48.66
94	-22.58	43.18
95	16.19	47.4
13	-7.327	47.1
41	-21.47	41.48
48	-9.771	49.8
52	-24.06	43.35
57	25.89	43.93
59	22.27	46.92
74	22.99	41.75
87	29.97	34.45
5	-26.28	48.85
28	-13.6	45.91
32	29.62	44.93
39	28.59	48.43
40	-22.18	41.39
69	1.834	42.65
96	-29.91	36.37
21	21.09	42.26
31	-24.13	44.48
42	-22.69	43.14
75	12.55	47.88
84	-29.95	29.85
90	29.68	40.88
95	-29.86	42.96
23	20.81	41.92
35	-22.8	39.97
51	0.5017	40.73
70	-12.07	41.21
85	-0.6429	41.87
1	-27.88	21.05
5	-24.59	47.57
7	24.36	46.45
30	-19.19	43.41
43	-29.94	19.87
53	21.47	45.35
59	6.323	45.99
79	-12.18	45.7
6	29.86	32.42
27	2.998	39.69
39	-17.99	45.4
61	-19.31	46.41
69	11.41	45.41
78	-22.48	48.98
82	-1.831	49.79
91	8.932	47.31
2	-10.66	48.8
29	22.75	46.33
50	-12.27	41.86
56	-29.96	26.61
69	28.26	45.82
2	-27.6	44.99
10	11.25	44.83
17	5.229	45.15
39	8.322	45.38
40	-6.543	43.17
68	-11.35	46.28
71	13.24	45.87
100	9.66	19.92
1	-27.45	29.21
1	-22.16	31.33
13	-10.2	42.16
20	-22.67	43.92
23	11.37	39.87
31	-22.33	42.2
31	-19.89	47.29
40	-19.5	41.86
57	24.83	43.22
63	3.206	43.09
75	24.68	49.82
99	24.15	29.91
11	-29.84	19.57
11	-0.8634	41.32
16	-27.88	49.26
22	10.08	41.49
23	-0.4213	49.29
48	3.86	47.07
76	-29.97	46.19
4	13.34	40.38
28	29.85	41.14
87	7.237	47.31
1	-12.44	17.39
10	-22.71	42.32
21	21.07	45.44
24	27.37	43.67
26	16.95	47.36
29	16.59	44.61
58	25.75	46.99
88	-9.916	40.36
93	-3.848	44.26
7	29.96	49.1
18	12.82	48.32
19	-22.06	39.51
57	19.79	42.14
65	-12.47	41.49
68	-2.529	49.77
78	-18.26	43.48
14	22.99	48.25
22	-27.96	46.39
69	29.98	29.45
77	-2.883	49.92
10	19.24	46.62
31	17.68	41.66
46	-1.592	48.67
47	12.08	49.95
60	17.71	44.4
62	-29.92	34.36
65	29.97	20.37
85	5.978	45.12
96	-23.04	47.17
26	19.66	45.74
41	25.31	42.79
51	-3.008	48.81
61	2.38	42.65
66	-21.4	41.95
71	25.43	49.61
1	12.73	21.07
6	-8.875	47.31
8	29.8	21.42
53	18.72	43.27
64	-17.56	40.34
70	-16.33	43.48
83	-16.76	45.43
89	14.82	48.93
9	14.48	43.85
9	-1.902	47.85
22	29.77	25.16
38	-11.62	44.4
75	29.84	21.49
82	29.46	44.89
7	26	46.71
24	4.536	42.46
48	-11.72	40.71
58	10.24	41.44
78	22.21	48
82	20.26	40.85
96	26.14	43.88
2	29.91	44.34
32	28.26	40.8
52	-16.66	47.32
58	14.71	44.32
69	-28.91	39.82
76	-29.93	13.69
90	4.488	47.17
96	-19.07	45.44
1	0.598	41.59
10	22.58	49.44
13	-18.82	41.48
13	5.231	41.82
47	20.74	40.16
51	22.25	44.63
68	2.976	48.43
74	20.3	46.4
13	-29.94	41.09
40	1.681	47.25
42	1.394	46.46
65	-19.75	42.8
68	-0.3842	48.29
90	21.42	41.2
5	29.94	43.89
7	0.6892	42.43
16	29.78	21.38
41	27.97	47.71
55	29.97	23.19
61	4.211	40.17
72	-13.71	44.15
81	9.735	41.88
87	-4.678	47.29
3	10.17	43.09
11	17.59	40.68
11	-6.097	47.44
12	25.76	41.39
13	27.61	45.05
27	-14.54	46.32
39	-27.6	42.27
39	29.9	38.98
46	-16.75	40.38
81	29.97	41.34
43	10.92	45.88
64	29.78	22.01
1	-3.166	42.66
6	11.47	45.97
9	10.83	46.33
60	-9.178	48.42
60	-21.75	49.45
76	20.55	46.63
19	13.75	44.38
24	6.852	46.11
30	12.06	40.96
41	11.87	42.86
44	-13.07	45.39
56	7.99	49.95
58	-29.89	31.31
59	-12.29	43.94
89	-24.46	43.49
52	-16.66	43.47
96	-8.88	40.48
33	-8.396	47.18
35	20.91	45.77
37	-13.77	44.26
38	26.69	39.99
52	16.22	48.35
65	-9.815	46.41
85	-7.554	40.42
91	-29.93	32.3
15	-24.18	42.2
39	-7.753	46.89
42	-21.33	40.57
47	18.71	47.88
88	-12.97	43.78
89	13.75	46.37
8	-29.92	25.4
39	-17.67	43.36
85	-23.95	47.46
58	-7.855	44.67
72	29.92	47.4
72	18.07	48.1
76	1.574	48.3
83	-0.961	46.98
87	9.25	42.36
89	29.95	19.36
90	9.996	49.27
2	-2.674	46.92
17	-15.35	43.6
29	20.71	45.35
46	-20.58	45.01
51	17.98	48.27
53	-7.555	41.14
71	28.56	47.37
99	29.88	27.83
29	-10.2	48.19
40	-1.759	44.31
51	-29.97	36.09
74	-4.616	40.98
79	-20.12	43.77
80	-29.97	32.68
83	8.475	44.46
96	3.408	44.61
6	8.757	47.75
9	-22.6	43.71
33	11.25	45.9
45	-23.32	46.32
69	29.87	36.43
1	27.45	12.8
5	-13.69	49.71
33	-3.217	44.5
73	-16.79	46
6	-21.32	48.51
35	-5.484	48.93
46	-29.87	31.36
71	-29.91	40.57
71	29.92	44.8
7	10.8	45.75
26	29.01	41.86
29	8.489	49.27
45	12.68	49.48
46	16.13	40.49
68	-5.506	48.82
78	-3.4	40.63
80	12.68	49
83	-29.95	30.84
2	19.62	47.07
29	15.51	48.98
32	-4.517	48.04
89	18.15	40.22
1	17.15	28.76
3	-29.93	14.22
10	-19.32	43.65
12	-6.228	39.93
23	29.95	16.67
23	8.762	47.46
43	11.68	44.16
49	-20.54	46.22
68	23.57	49.27
69	-28.1	41.27
82	28	45.76
1	-17.34	21.56
1	-12	27.58
3	29.82	37.17
8	8.749	43.35
17	6.14	42.41
24	29.81	31.43
47	16.78	39.91
66	-13.38	48.33
74	29.92	25.55
46	-25.96	48.98
55	25.47	46.93
59	-29.81	39.41
82	5.638	44.29
1	26.77	48.82
16	-9.137	43
19	-0.4032	46.28
28	5.626	40.54
34	29.98	32.36
39	8.309	45.41
46	20.84	41.21
71	8.849	43.29
93	-9.297	48.9
94	-10.53	43.6
3	25.4	45.55
5	14.42	45.26
10	25.97	42.81
13	-23.36	43.17
44	-10.92	44.97
46	25.41	48.27
72	-29.97	44.15
74	-19.24	45.22
75	-23.35	49.34
90	16.99	48.34
15	-29.48	45.91
53	29.1	47.42
71	10.61	41.61
90	-5.97	48.39
1	-11.09	39.5
14	-14.46	48.46
23	7.216	40.91
31	-22.06	43.12
34	-29.95	29.73
39	29.98	16.79
40	-29.79	31.09
64	7.884	46.14
67	17.51	44.04
81	21.88	48.38
86	-8.348	48.46
95	-25.72	40.9
4	1.396	45.81
11	-5.251	43.93
50	-9.946	39.75
70	-15.95	46.61
76	-1.468	47.47
77	-25.44	44.6
84	-10.36	45.02
1	29.04	38.8
10	0.1398	48.2
84	-23.64	47.35
89	4.908	44.94
93	-21.54	48.12
31	6.429	47.3
44	13.41	48.05
53	-8.731	41
60	8.073	44.44
77	24	43.84
78	25.57	48.01
86	-12.81	40.45
12	1.007	43.46
57	-28.55	46.63
62	28.48	48.37
67	12.72	46.25
80	16.47	43.45
93	-20.86	46.87
95	-29.9	29.48
23	23.67	47.18
31	28.91	47.22
46	27.41	46.23
57	-5.445	43.12
67	10.24	47.16
73	-8.878	42.89
84	-5.676	43.58
90	26.43	46.3
1	12.81	33.1
8	29.79	37.45
16	-17.92	49
19	18.41	49.47
42	21.94	46.45
43	-29.83	28.86
73	17.32	46.57
1	10.06	27.62
1	-18.81	25.38
8	-23.16	48.05
34	-24.52	43.48
42	29.94	46
67	27.08	44.75
74	-20.22	41.41
75	22.44	47.7
25	-17.83	40.76
43	29.91	38.12
89	-8.571	45.38
1	-29.91	26.47
11	-24.33	47.28
16	-7.275	47.38
21	-3.976	46.38
41	28.28	41.03
42	-22.03	49.93
51	-5.437	43.28
59	0.4316	40.96
90	18.33	47.92
91	1.199	45.1
97	-11.73	40.84
7	-19.95	46.81
30	-23.61	49.16
40	-29.97	15.38
73	-29.03	40.19
82	-29.95	27.77
89	-2.728	48.98
13	-13.38	42.69
36	-8.28	44.28
46	21.28	49.25
50	29.84	19.03
74	-7.508	41.54
74	29.85	22.41
84	-29.96	43.86
1	-27.24	26.45
8	-26.61	46.47
26	-0.478	48.17
47	-8.018	48.7
52	-26.13	48.57
55	22.88	44.72
89	29.81	37.13
92	-16.09	45.08
19	8.988	42.47
19	-19.47	46.65
65	26.89	46.91
80	-29.86	39.41
83	27.08	43.21
92	-29.9	42.37
7	3.832	43.75
9	25.62	43
14	-17.55	46.48
45	14.92	39.98
62	-26.69	47.33
71	11.23	49.14
88	-21.49	43.66
1	18.57	37.4
1	17.04	39.01
6	15.44	44.45
56	16.14	43.38
77	26.28	45.11
1	19.98	26.46
3	29.97	35.98
18	-14.58	41.86
18	16.21	43.92
21	-21.25	42.34
35	-7.879	44.41
41	12.44	45.84
42	9.926	40.49
74	17.13	46.33
93	-5.371	46.71
6	-3.002	49.75
7	-27.03	46.94
22	5.645	43.3
27	21.12	42.4
56	-2.465	41.01
68	-28.67	41.98
5	-19.15	46.78
56	-17.06	49.25
58	19.52	43.32
65	9.935	43.47
11	10.23	40.9
26	-29.97	42.21
26	27.54	46.84
37	-12.02	47.56
66	-4.645	43.75
74	29.67	47.3
82	29.82	24.43
87	1.423	48.19
91	2.031	44.96
98	-29.93	32.21
3	-7.026	43.45
5	-9.43	41.68
38	-28.68	42.91
49	11.74	41.41
59	29.98	18.24
63	-29.93	41.09
87	28.39	46.99
96	-4.038	41.31
7	-28.49	49.28
26	-6.895	45.67
48	12.24	42.69
54	-6.564	43.6
57	-26.21	48.83
85	-13.55	40.35
2	-19.13	40.51
2	30	30.24
28	7.568	43.51
37	-12.11	42.2
46	-0.7344	41.38
50	26.13	40.41
57	-14.43	48.87
68	23.53	49
91	3.975	46.39
92	-13.48	49.48
24	19.31	45.89
52	20.93	45.55
67	-12.54	44.49
70	9.271	45.92
90	9.079	41
92	24.17	43.32
97	8.836	43.43
1	-18.09	23.5
12	-18.63	43.66
22	-13.52	41.88
25	-3.636	48.1
52	-23.23	47.94
83	8.464	43.35
88	12.25	49.12
6	-27.38	47.6
47	-3.649	45.25
72	9.243	40.42
82	-29.9	40.47
89	18.55	43.89
9	-4.805	42.45
18	29.78	32.99
34	-27.19	43.62
44	7.686	44.85
48	-19.09	46.48
95	17.12	49.43
8	-22.68	40.47
12	-28.86	44.3
15	-16.07	46.58
49	21.71	40.19
86	-0.4289	46.93
1	2.421	30.45
3	-26.13	43.97
19	0.9953	44.05
28	23.28	49.03
30	-4.801	48.53
41	-17.15	44.75
49	-27.16	41.41
55	-2.251	44.74
77	-27.52	44.73
86	3.438	40.81
7	-29.78	15.78
50	-8.879	44.24
70	29.82	24.13
72	-18.73	41.12
91	7.345	44.28
14	16.73	40.04
34	25.54	47.62
59	-20.54	41.43
72	-9.103	44.27
73	-27.79	43.49
73	27.09	49.64
4	-15.34	40.53
30	29.97	37.27
43	-29.96	44.28
50	16.32	46.83
50	2.241	47.49
66	-28.04	42.94
66	25.95	47.69
67	25.06	48.81
70	-4.324	46.76
89	29.9	18.38
90	17.49	41.82
20	13.16	41.15
42	-19.41	44.85
60	13.98	47.13
72	-19.13	40.37
83	-17.83	46.22
44	-19.98	48.93
57	13.95	45.72
82	17.98	49.78
30	-12.03	49.4
37	-6.179	43.88
56	1.619	43.46
66	13.74	44.53
74	-20.75	43.99
88	29.86	38.17
31	7.06	47.69
60	-21.87	43.6
61	-12.14	44.33
7	29.89	40.41
16	29.98	34.46
23	11.16	40.3
32	29.86	34.84
67	10.17	46.46
71	28.92	45.06
1	-16.46	17.36
1	-7.768	27.99
35	-19.12	41.98
37	-20.64	47.35
42	-8.391	45.27
63	7.772	42.96
83	6.573	49.82
15	5.862	40.95
25	-8.536	48.16
40	-20.89	49.5
44	-12.32	40.82
77	1.283	45.97
78	3.856	47.07
87	-6.947	41.32
88	-15.29	41.87
8	16.7	43.49
18	-15.71	46.93
22	28.82	40.59
23	13.47	47.7
51	-7.487	41.61
51	-6.719	45.16
84	29.77	39.32
19	22.44	45.72
34	27.38	43.91
68	11.7	48.96
72	-4.478	47.44
76	-21.02	49.23
88	-15.39	44.47
94	26.66	45.53
19	4.056	48.54
25	-12.43	43.34
56	29.92	33.59
67	-17.8	47.68
76	25.43	48.85
2	-15.03	44.33
24	8.078	40.03
31	19.89	43.95
43	-23.97	45.28
51	15.35	44.76
69	24.47	44.29
79	29.82	33.42
80	-6.502	42.71
83	17.34	43.64
7	-7.293	42.27
12	14.28	47.83
41	29.98	25.55
58	20.71	48.35
64	28.65	40.64
77	12.12	46.01
78	-13.19	40.83
79	14.42	42.02
86	-29.77	43.5
1	-24.69	25.31
1	-20.55	30.65
21	21.97	49.14
32	7.2	45.92
45	-29.36	47.12
49	21.48	46.38
68	22.3	42.53
78	19.33	45.35
18	29.9	37.57
20	-29.63	40.12
57	-0.1331	43.69
64	8.739	49.8
65	-13.93	46.43
81	24.24	47.81
7	28.58	41.06
12	-15.3	46.71
38	-17.14	48.84
42	11.88	45.6
43	9.403	46.53
70	24.85	40.35
77	-29.87	40.42
90	-9.551	42.64
1	-15.66	20.96
1	8.351	38.21
2	-25.72	39.95
64	22.31	49.82
68	29.95	15.85
17	-4.887	44.75
40	-8.346	49.09
45	-1.654	43.44
89	-0.9779	40.92
21	-9.339	45.25
45	-29.99	41.61
66	-29.95	33.01
68	-18.74	44.23
73	16.45	40.4
80	5.283	49.25
3	-2.206	45.42
16	-10.77	45.73
23	-14.01	39.97
54	18.18	46.2
62	19.87	43.96
81	4.119	43.8
87	7.484	46.97
89	9.493	47.05
47	28.92	42.87
47	12.02	44.34
59	10.26	40.49
65	21.99	43.88
73	-29.97	23.98
95	29.84	33.57
52	29.94	35.36
59	-21.54	47.12
96	14.2	40.28
25	-29.96	35.6
57	-23.97	41.3
61	6.051	40.65
78	28.14	41.57
79	1.258	44.37
93	-29.81	32.45
96	-25.94	43.06
13	-24.14	44.19
13	-0.5023	45.85
39	-22.87	49.92
42	29.96	27.71
43	10.33	47.15
61	-15.8	40.27
66	-23.06	48.11
69	8.615	40.76
78	-23.37	44.94
80	1.513	49.47
87	-22.01	49.1
90	-15.25	48.45
24	-9.356	48.81
41	25.08	48.84
43	-10.76	42.58
72	-4.733	49.02
75	28.58	44.01
76	-12.9	49.76
86	29.98	16.55
7	-23.58	42.09
33	-7.873	45.31
36	23.86	46.81
58	-3.073	48.71
62	5.3	42.5
85	6.872	48.9
88	-6.835	43.49
3	20.8	39.86
3	23.44	41.04
37	28.31	40.69
45	29.76	23.6
69	-6.355	48.62
94	15.46	40.23
10	17.67	49.18
45	-14.4	40.45
75	-29.8	40.7
82	4.433	43.52
11	11.56	47.3
15	-6.176	39.83
64	2.799	42.95
76	9.049	47.32
80	-12.41	46.42
87	8.38	47.26
1	11.48	12.13
1	-23.99	48.33
12	28.42	39.7
27	-22.12	45.35
27	-2.536	46.49
32	24.64	39.95
47	-9.903	46.69
62	-29.97	34.74
65	5.494	48.09
95	22.42	47.57
4	-3.146	42.36
14	18.45	41.47
15	6.969	45.4
16	-22.08	48.46
17	-27.55	49.48
20	20.92	39.93
57	21.24	41.3
67	19.17	46.3
82	17.85	43.61
93	20	46.6
1	29.96	25.68
24	-6.175	42.97
27	-24.64	40.35
29	17.05	45.26
35	-19.24	39.54
35	22.12	48.38
36	29.92	35.8
58	-7.958	44.28
64	-1.26	43.43
64	12.18	49.28
70	-18.78	44.26
76	-25.01	48.4
9	-29.87	20.1
27	25.43	45.86
28	-15.56	48.76
31	29.21	43.83
43	-15.39	40.67
43	-27.77	42.12
44	-23.72	44.68
66	0.3215	40.5
71	-14.52	43.37
74	6.713	44.02
88	-25.11	40.98
89	-20.26	44.79
95	21.19	46.79
44	-19.87	43.49
62	-8.029	49.07
79	0.8995	48.46
87	29.88	45.1
6	-4.654	48.9
14	5.626	42.93
15	20.28	44.78
25	1.66	47.33
30	-16.86	42.84
30	-29.9	30.55
1	-8.552	24.89
14	13.55	47.23
30	29.99	17.07
43	11.67	41.16
50	-21.74	41.42
52	19.58	42.68
96	13.85	41.8
10	-15.36	42.44
24	9.913	46.87
28	-29.92	14.36
29	22.18	44.19
48	-2.499	40.35
73	23.35	45.66
76	-0.6726	43.14
77	-29.81	16.48
85	-27.81	40.42
85	7.03	46.08
5	-29.94	13.67
7	4.605	44.51
12	-25.45	41.9
26	-1.746	48.86
35	-29.99	42.02
46	-17.04	41.05
53	-7.084	40.83
69	-24.56	43
76	-13.69	41.01
10	-3.602	41.97
26	0.7573	47.18
42	-24.45	40.3
51	-23.73	43.68
56	3.686	46.07
59	-0.5489	46.66
61	-13.39	43.44
68	-20.21	43.29
90	27.66	41.41
4	9.013	45.85
4	-21.94	47.96
17	-16.6	43.34
29	4.077	48.39
48	22.73	47.21
56	23.68	43.11
84	-27.61	40.02
1	-9.761	17.99
32	-29.9	46.11
32	1.653	49.32
53	-29.83	18.61
61	5.303	45.54
63	-15.54	41.2
68	29.84	26.15
73	-7.464	44.84
3	1.244	44.91
7	-29.92	38.04
26	29.96	33.28
26	-25.33	47.5
35	29.44	49.04
36	-4.875	43.46
37	-21.61	41.21
50	-5.218	41.75
60	-20.33	49.85
66	8.389	41.25
66	18.9	41.93
68	-17.52	46.99
20	18.26	46.82
27	-27.48	47.04
34	27.84	45.35
98	-15.29	39.93
2	-12.05	45.8
2	11.36	48.09
24	-8.255	48.5
31	-10.76	41.26
52	26.98	47.89
54	-29.33	45.12
59	15.29	42.54
71	-19.57	46.98
79	14.51	46.9
6	-1.828	44.78
9	17.69	49.46
13	-29.88	20.98
14	-2.437	48.4
17	-12.87	42.21
52	-11.97	44.56
53	4.031	49.06
55	29.92	22.42
61	17.81	47.02
96	-29.79	34.54
98	-17.15	39.97
1	-14.23	14.25
1	-14.59	17.68
1	-28.28	14.23
21	-21.38	45.35
30	29.98	31.35
34	-23.72	48.76
35	23.64	45.88
43	-9.45	46.75
45	29.96	39.6
4	-29.7	48.54
15	15.76	43.87
49	21	43.69
5	-29.91	25.91
19	21.45	44.9
30	-20.05	44.44
32	-13.68	45.72
39	-12.67	44.42
3	-29.99	45.56
4	-25.12	46.1
38	29.87	46.87
39	29.9	43.08
54	-7.519	40.46
63	-3.938	42.66
68	-2.044	41.25
76	-25.62	41.93
22	-15.81	49.29
28	0.7183	42.34
49	29.92	30.86
68	-29.95	13.3
72	-9.447	48.57
24	-1.471	40.45
63	-0.648	43.94
77	-26.4	40.82
96	-17.09	46.46
97	-23.25	47.29
1	-19.98	22.94
33	-16.8	44.95
40	12.1	46.94
55	-2.563	45.13
67	7.715	43.55
72	5.989	49.49
1	-19.81	16.92
1	11.2	13.04
13	13.15	41.76
25	-6.707	46.81
36	-27.17	47.16
40	28.73	40.98
43	8.045	42.22
60	26.56	49.78
62	29.78	42.29
90	-6.898	45.45
35	9.29	41.68
62	14.44	48.95
86	-6.666	44.11
97	19.03	46.91
3	27.03	46.83
5	-15.78	41.87
35	4.208	48.27
42	3.304	45.06
63	21.74	48.9
69	-5.894	44.41
82	15.91	44.5
1	-8.593	19.14
1	-14.33	29.76
47	8.538	41.76
66	1.913	50
97	-4.679	41.91
97	15.79	43.47
10	16.08	41.8
10	-15.17	46.19
23	-12	42.17
37	16.16	46.71
44	-29.94	30.11
11	14.92	42.99
48	-6.938	40.81
57	7.114	44.12
67	-23.81	44.31
68	-22.98	45.52
75	-29.96	27.14
16	25.33	46.78
69	-4.616	46.21
23	18.58	40.45
25	18.36	48.91
41	-25.69	47.38
45	5.273	45.89
91	-16.74	48.38
92	-0.7488	40.77
15	29.9	15.12
29	29.77	40.61
37	26.71	39.81
40	-17.09	47.67
44	-24.13	42.24
73	-8.995	48.28
97	13.14	42.56
17	12.33	46.98
27	12.02	48
30	4.089	42
47	-4.781	42.27
58	-30	22.06
72	-16.05	49.62
93	-25.89	49.81
6	-8.495	45.04
9	-28.13	45.42
16	23.16	48.61
54	29.89	33.65
62	19.41	40.28
63	-29.94	41.4
87	-27.75	40.25
88	-16.19	44.36
92	6.173	47.96
17	29.95	23.41
18	-29.61	41.91
21	-29.77	34.71
28	-11.98	46.26
45	-11.86	45.8
91	25.76	43.44
6	-16	40.18
18	-9.395	43.28
18	25.33	43.91
23	12.06	44.19
25	29.85	31.88
30	-28.92	45.5
87	4.971	43.42
89	-29.85	36.78
27	-4.656	43.11
58	13.74	40.22
62	25.6	47.67
76	21.22	43.69
83	-21.61	42.22
5	29.9	25.27
7	-9.436	49.18
12	-20.99	46.9
13	22.13	45.49
15	-8.637	40.25
18	29	49.44
19	-29.9	16.93
21	20.75	41.75
45	21.83	45.79
46	4.699	48.43
51	-13.94	42.95
59	16.5	41.35
62	16.3	45.28
92	-15.95	41.24
92	20.88	47.32
98	6.351	39.92
21	-4.565	41.59
22	-0.7078	47.66
26	13.33	47.77
41	-5.332	48.86
43	-28.56	43.37
46	3.567	45.86
69	-24.5	42.4
82	-26.77	42.48
42	-22.08	42.84
60	-21.09	46.45
63	21.66	44.89
1	-18.57	32.29
4	19.31	49.93
6	-1.861	45.53
14	7.288	43.65
40	-4.97	43.99
66	12.9	45.36
69	-6.965	46.98
82	29.78	37.31
5	-3.257	47.68
55	-24.07	49.72
62	16.94	43.83
68	-29.06	39.89
78	-0.3874	40.83
91	-21.72	43.86
94	-20.16	43.92
1	18.84	16.91
7	-23.72	43.26
15	-29.88	24.52
33	-11.11	43.35
45	29.98	26.58
46	25.02	41.9
53	21.58	45.83
60	17.28	44.88
66	-5.467	47.6
68	-3.891	40.03
8	-26.75	41.8
8	-12.46	42.88
9	-24.6	41.35
9	-16.22	49.74
25	-7.001	46.77
57	19.86	41.08
65	29.99	44.12
70	22.96	41.04
71	-23.7	47.96
77	29.93	30.83
90	16.56	43.46
4	21.13	41.47
6	3.069	44.64
67	10.36	42.77
77	12.09	45
96	25.12	43.46
16	22.5	47.63
22	-1.348	40.06
32	-3.43	47.39
44	10.78	40.77
59	-13.37	48.33
72	3.21	46.26
87	8.618	45.77
5	-9.18	47.14
12	11.53	42.74
19	25.6	47.37
24	-10.95	45.94
82	-6.103	47.37
92	-16.97	47.79
35	-6.118	43.34
41	21.71	45.36
87	-3.366	48
3	4.76	45.71
47	-29.92	37.07
50	-2.552	49.36
58	-10.1	44.76
66	27.31	44.82
75	-14.04	46.27
88	-13.28	41.53
26	2.569	39.81
26	20.29	46.01
43	-2.325	42.45
58	9.438	41.26
72	29.98	47.1
88	-15.81	43.87
97	0.4419	47.61
1	24.69	38.96
7	-1.546	43.8
15	-6.976	48.89
16	27.09	40.04
22	-2.91	41.46
50	-21.43	46.84
55	2.498	42.92
57	-28.42	40.14
57	-7.881	42.5
73	-28.77	47.45
2	-27.69	45.34
25	-25.15	44.13
47	-14.18	40.38
49	-8.902	47.41
62	-15.8	41.02
69	-5.617	45.48
74	8.734	49.73
77	17.56	48.74
10	17.48	49.13
42	-11.99	43.45
82	-29.93	31.07
14	-17.62	41.13
14	8.946	42.84
29	-2.517	49.49
43	19.19	48.96
54	2.195	41.9
79	-28.69	40.84
79	16.51	42.45
80	-24.06	47.95
6	28.28	45
22	-29.91	17.56
37	26.87	43.47
40	-16.31	46.97
61	-1.05	48.88
5	-29.93	38.09
37	-10.89	40.55
45	-14.23	47.01
67	14.02	42.4
86	11.61	41.38
4	-0.4435	45.86
9	29.93	27.88
12	-5.623	40.21
15	-8.528	40.05
18	-14.55	47.45
31	19.56	47.88
52	12.4	47.26
61	-29.93	13.24
63	5.755	45.54
63	24.29	48.97
71	17.74	41.96
99	7.534	29.84
100	-1.428	19.81
8	8.937	44.4
28	24.43	48.97
29	17.55	40.16
49	26.19	40.84
69	29.92	28.24
78	-15.89	44.02
16	4.538	42.39
30	29.87	33.43
57	10.59	49.6
60	-17.71	46.28
75	19.61	47.76
76	-21.68	41.04
76	-2.596	47.97
1	-24.27	39.97
12	29.84	23.03
23	19.64	42.71
47	-1.7	48.43
53	-15.12	41.23
57	-29.81	17.7
66	-9.855	46.9
21	-11.8	46.62
23	-11.23	47.97
42	-29.76	22.54
63	-2.889	41.26
66	-6.91	47.98
80	-20.07	41.3
1	-13.62	42.84
3	5.128	45.55
18	-19.94	47.79
22	-22.13	41.08
51	-29.97	20.39
53	-6.393	44.89
58	-19.81	40.68
85	-6.731	43.93
88	5.107	40.71
13	-27.12	43.08
25	-10.68	44.23
26	21.97	40.28
33	-27.72	39.79
54	25	46.81
69	-24.2	42.71
86	12.23	49.88
96	22.16	43.65
1	17.52	48.8
15	18.21	49.08
50	-26.45	44.98
60	-18.42	47.32
71	-20.66	49.21
76	-23.21	47.88
87	-16.18	46.78
14	-28.29	47.3
16	-12.22	39.59
21	23.62	40.43
30	-3.882	46.75
33	25.6	44.36
34	-8.649	47.84
64	-3.428	42.39
9	24.45	42.66
28	-13.55	46.44
33	-7.025	43.41
47	-28.31	46.53
79	21	45.52
84	-19.3	40.98
20	29.82	29.66
25	-12.95	41.55
26	0.3496	46.71
34	-8.798	47.4
38	-4.712	40.78
13	23.3	43.42
39	4.568	43.93
47	14.37	41.26
49	4.374	47.5
51	-22.46	42.32
56	-29.79	43.47
59	10.87	41.56
5	-16.33	46.29
15	17.08	46.2
18	-24.76	47.72
23	27.41	44.57
33	6.225	43.58
36	25.9	42.35
58	-26.71	43.5
69	24.27	43.46
70	14.76	48.19
71	-6.429	41.87
72	-29.88	34.32
98	-4.342	39.87
1	14.75	43.29
24	-18.07	42.67
26	27.85	45.43
51	-21.37	43.98
55	-26.22	44.97
56	-10.37	41.96
71	-23.93	48.9
95	18.75	41.96
6	-22.62	40.13
12	5.306	44.21
22	-1.782	43.47
24	-28.75	49.43
31	5.342	39.44
62	23.07	43.52
11	5.905	49.31
17	26.47	48.62
20	7.071	44.83
28	29.98	37.58
35	-6.573	43.31
71	14.24	45.24
78	16.79	45.99
90	-29.94	20.65
1	-24.61	21.95
3	29.05	45.24
5	27.06	42.01
14	29.81	34.12
19	24.73	43.79
24	29.93	31.61
64	10.56	43.94
22	12.37	48.12
30	-29.89	22.46
58	-26.32	48.25
71	22.47	48.59
90	9.819	46.96
12	-28	41.26
37	-13.62	41.49
58	10.01	44.46
59	2.25	42
72	1.166	43.69
73	11.28	43.35
76	-25.64	41.33
89	-6.113	45.36
4	21.07	40.43
4	-2.597	42.26
12	-4.228	45
16	16.16	45.2
23	-22.78	40.41
46	-13.86	45.88
70	-1.451	49.01
79	-25.72	42.2
83	15.66	41.96
51	-16.53	43.26
56	-17.95	40.33
82	28.59	47.24
83	2.988	40.18
3	7.61	47.32
4	-1.57	44.04
5	29.98	43
7	29.79	35.98
14	-6.957	39.66
37	1.379	42.44
49	29.53	40.88
50	18.43	42.71
52	19.52	45.83
72	-24.04	43.9
81	-14.68	42.34
83	1.219	46.89
18	27.75	44.94
29	-19.23	41.67
32	-1.508	47.38
50	-28.35	46.53
62	12.56	43.82
73	7.363	44.77
16	-22.29	46.33
27	-22.89	44.19
29	-29.91	21.38
41	-6.086	48.3
49	-0.6357	46.66
58	-0.3712	41.81
71	13.12	47.86
96	-15.48	41.98
17	29.95	23.54
35	-10.87	47.61
62	23.56	41.37
65	29.76	35.01
74	-19.88	46.28
84	9.981	41.58
91	17.56	41.74
95	-8.614	47.43
1	19.58	45.78
12	-14.38	44.84
13	15.7	39.94
15	10.1	48.13
19	-29.99	18.23
20	18.67	48.61
23	1.039	48.89
25	-18.9	44.8
54	29.78	30.41
83	-2.909	48.49
84	-1.734	41.21
91	-16.68	45.02
96	-14.65	41.44
1	12.04	14.38
15	27.87	48.82
21	1.297	46.83
25	-11.11	45.93
32	-28.78	47.43
44	17.48	41.67
48	8.426	46.86
52	0.1395	48.64
74	1.335	49.25
77	-19.81	43.05
81	-20.99	43.98
96	-29.88	33.14
23	-12.53	45.33
29	14.24	49.06
35	-29.99	41.44
42	-29.97	32.22
45	7.577	44.83
51	-16.36	42.44
68	28.54	41.85
71	16.76	40.39
82	11.4	46.12
94	-21.8	42.78
15	-2.222	47.39
35	21.13	40.92
52	27.71	49.89
58	7.673	49.13
95	14.78	43.98
23	-12.71	40.39
24	-20.48	43.78
28	-8.737	45.39
36	-30	24.3
57	-12.49	44.48
58	-0.3136	41.48
4	-18.83	41.33
15	5.743	48.7
22	21.2	45.73
46	-30	36.49
48	13.89	46.82
63	27.52	48.64
67	29.06	43.75
68	28.49	49.3
72	-29.78	45.45
82	-13.35	45.92
89	11.38	49.49
18	-28.31	40.11
32	5.432	49.23
40	-12.54	48.49
41	12.77	42.82
56	19.62	47.45
76	7.565	47.62
89	20.86	44.33
1	-8.033	10.98
1	-26.38	14.16
19	2.83	45.6
29	-7.999	45.76
57	-15.85	43.17
60	28.27	48.09
67	-26.6	48.04
82	19.51	43.27
90	29.81	41.77
1	19.23	38.67
1	-24.08	41.97
33	14.87	44.11
51	-14.25	45.96
52	-24.28	48.48
82	-13.54	41.17
86	29.93	24.72
97	-29.75	37.81
7	28.25	46.35
21	-17.29	45.02
28	29.84	32.95
35	-23.77	47.65
97	-0.1311	48.87
1	20.35	20.8
1	24.17	48.85
2	15.15	47.56
5	-7.32	49.87
43	7.905	45.5
59	0.4441	47.35
67	-20.44	47.96
76	-10.3	43.69
84	5.616	46.98
93	4.837	46.69
26	-18.52	41.85
40	-4.871	43.7
46	-8.444	45.88
58	-21.85	47.68
4	-24.68	43.06
13	-29.88	24.52
26	-20.04	45.82
43	27.86	42.23
68	-13.16	41.46
90	29.99	18.1
40	29.91	35.84
43	0.833	42.9
50	-2.147	49.33
66	22.41	42.36
78	17.81	39.89
88	-6.53	48.23
92	21.96	49.97
96	20.59	46.63
5	27.71	44.58
25	-26.41	45.29
28	-29.78	14.57
30	-14.76	47.62
35	-27.4	41.14
38	-20.87	45.21
40	-28.6	42.21
55	29.44	44.04
18	29.99	34.98
23	9.503	48.87
49	-14.9	45.76
50	-1.472	43.68
63	19.77	45.69
68	19.3	44.92
86	-17.07	46.41
87	-17.43	47.42
51	-5.463	49.32
80	-2.006	45.26
86	29.8	34.5
3	25.11	39.81
4	-2.139	42.31
7	-27.71	48.94
45	20.93	46.92
50	8.411	42.27
60	-24.74	41.34
81	-24.11	40.21
81	20.29	46.49
82	29.96	19.94
82	-2.596	44.42
90	15.01	41.93
93	-29.82	18.17
10	-29.94	34.35
15	0.3987	45.48
32	7.632	45.27
38	1.005	45.77
42	-29.84	23.08
48	-13.64	40.23
63	10.76	45.2
82	22.01	42.43
90	17.09	49.89
7	-5.724	46.37
10	-22.95	41.88
24	-12.4	47.32
52	-19.19	46.24
53	-7.17	49.13
68	18.53	41.38
6	0.8797	43.36
12	2.949	39.59
13	20.3	42.19
31	-29.72	45.52
41	0.5867	45.54
51	14.49	49.49
77	-29.92	43.45
79	-6.358	49.51
88	-3.506	42.38
23	15.1	39.81
30	18.7	44.72
50	-16.31	44.29
61	16.46	40.72
88	-0.03467	47.59
95	29.94	40.93
15	27.21	46.47
35	14.82	47.09
76	-19.08	43.81
82	-14.7	44.86
84	10.56	49.39
87	-29.83	38.96
94	-19.04	47.26
99	15.02	29.82
2	-29.76	48.67
22	-17.62	47.91
27	29.61	44.74
33	9.764	43.96
36	29.83	25.3
38	-22.19	43.79
68	-11.62	42.23
1	-29.9	30.52
15	-20.12	42.69
56	-17.44	44.12
92	9.333	40.89
1	24.33	12.32
1	18.41	23.57
20	28.31	40.34
46	-4.055	48.6
54	14.8	41.08
61	22.19	42.68
76	-17.63	49.58
83	-8.783	47.2
93	6.566	42.81
1	14.55	44.38
19	11.08	41.21
25	12.53	41.56
32	23.02	42.56
35	-16.48	47.45
47	-27.57	40.09
9	-29.99	34.65
54	4.359	45.32
57	-30	44.8
81	17.56	46.41
83	-25.6	49.46
84	12.39	46.79
91	27.29	48.21
16	21.01	43.97
17	21.73	40.88
18	4.957	47.15
20	-13.81	45.83
28	-15.82	41.62
61	4.855	42.8
24	-19.69	43.71
57	-5.565	48.03
6	12.2	46.61
16	-7.232	46.75
21	-17.09	44.17
23	-0.438	40.68
38	29.42	45.04
66	-21.98	44.48
66	-24.4	48.52
79	28.51	46.88
32	21.5	46.19
36	25.43	45.69
38	-19.69	48.88
40	8.282	46.87
58	17.54	41.77
64	-29.76	42.72
69	-8.21	43.07
73	-27.69	47.92
78	-21.5	42.11
84	-12.11	41.53
12	29.98	35.85
28	-2.409	45.37
31	-15.86	47.78
33	5.33	47.56
46	20.05	43.77
63	0.3105	47.82
93	20.63	40.19
95	-24.36	46.44
50	-5.653	43.96
51	29.96	48.04
[truncated: 1,521 more rows]
