# Supplementary material for: The Effect of Animal Movement on Line Transect Estimates of Abundance
Source: PLoS One. 2015 Mar 23;10(3):e0121333. doi: 10.1371/journal.pone.0121333 (PMC4370374; doi:10.1371/journal.pone.0121333)
Supplement: S1 Code — (ZIP) [file pone.0121333.s001.zip › BiasSimEngine/makefile]

SimEngine: SimEngine.o observer.o animal.o transect.o region.o 
	g++ SimEngine.o observer.o  animal.o transect.o region.o  -I /home/richard/R/x86_64-unknown-linux-gnu-library/3.0/RInside/include/ -I /home/richard/R/x86_64-unknown-linux-gnu-library/3.0/Rcpp/include/ -I /home/richard/R-3.0.2/include -L /home/richard/R-3.0.2/lib -L /home/richard/R/x86_64-unknown-linux-gnu-library/3.0/RInside/lib  -lR -lRblas -lRInside -Wl,-rpath,/home/richard/R/x86_64-unknown-linux-gnu-library/3.0/RInside/lib  -o SimEngine

SimEngine.o : SimEngine.cpp 
	g++ -c SimEngine.cpp -I /home/richard/R/x86_64-unknown-linux-gnu-library/3.0/RInside/include/ -I /home/richard/R/x86_64-unknown-linux-gnu-library/3.0/Rcpp/include/ -I /home/richard/R-3.0.2/include -L /home/richard/R-3.0.2/lib -L /home/richard/R/x86_64-unknown-linux-gnu-library/3.0/RInside/lib -lR -lRblas -lRInside -Wl,-rpath,/home/richard/R/x86_64-unknown-linux-gnu-library/3.0/RInside/lib   -o SimEngine.o 

observer.o : observer.cpp 
	g++ -c observer.cpp -I /home/richard/R/x86_64-unknown-linux-gnu-library/3.0/RInside/include/ -I /home/richard/R/x86_64-unknown-linux-gnu-library/3.0/Rcpp/include/ -I /home/richard/R-3.0.2/include -L /home/richard/R-3.0.2/include -L /home/richard/R/x86_64-unknown-linux-gnu-library/3.0/RInside/lib -lR -lRblas -lRInside -Wl,-rpath,/home/richard/R/x86_64-unknown-linux-gnu-library/3.0/RInside/lib  -o observer.o 

animal.o: animal.cpp
	g++ -c animal.cpp -I /home/richard/R/x86_64-unknown-linux-gnu-library/3.0/RInside/include/ -I /home/richard/R/x86_64-unknown-linux-gnu-library/3.0/Rcpp/include/ -I /home/richard/R-3.0.2/include -L /home/richard/R-3.0.2/lib -L /home/richard/R/x86_64-unknown-linux-gnu-library/3.0/RInside/lib -lR -lRblas -lRInside -Wl,-rpath,/home/richard/R/x86_64-unknown-linux-gnu-library/3.0/RInside/lib  -o animal.o 

transect.o: transect.cpp 
	g++ -c transect.cpp -o transect.o 

region.o: Region.cpp
	g++ -c Region.cpp -o region.o
