# Supplementary material for: The Effect of Animal Movement on Line Transect Estimates of Abundance
Source: PLoS One. 2015 Mar 23;10(3):e0121333. doi: 10.1371/journal.pone.0121333 (PMC4370374; doi:10.1371/journal.pone.0121333)
Supplement: S1 Code — (ZIP) [file pone.0121333.s001.zip › BiasSimEngine/observer.cpp]

// Author: Richard Glennie
// Class implementation of an observer

#include "observer.h"
#include "transect.h"
#include "Region.h"
#include <boost/math/special_functions/beta.hpp> 
#include <cmath>
#include <RInside.h> 

using std::pow; 
using std::exp;
using std::abs; 
using std::sin;
using std::cos; 
using std::max;

namespace SimEngine_GLENNIE { 

    // Constructors: v = speeed, z = y location, l = lookahead distance
    Observer::Observer(): v(1), z(0), l(0){}
    Observer::Observer(double ini_v, double ini_l): v(ini_v), z(0), l(ini_l){} 
    // Accessor functions 
    const double Observer::speed(){return v;}
    const double Observer::position(){return z;}
    const double Observer::lookahead(){return l;} 

    // Mutator functions 
    void Observer::setSpeed(double newspeed){v=newspeed;}
    void Observer::setPosition(double newposition){z=newposition;}
    void Observer::setLookahead(double newlookahead) {l=newlookahead;}
  
    // Detection: returns turn if animal was detected in time step ts, false otherwise 
const bool Observer::detect(Animal animal, double ts, Transect Line, RInside & R){
    // Animal not detected if it lies outside encounter region
	if (abs(animal.position(1)) > Line.width() || animal.position(2) < position() || animal.position(2) > max(position()+lookahead(),position()+ts*speed())) 
	{   
	    return false; 
	}

        // Below calculates probability of detection in timestep and
        // compares it with a uniform random deviate
	double newz = animal.position(2)-position()-speed()*ts;
	double z = animal.position(2)-position(); 
	if (newz<0) {
	    newz = 0;
	}

      	double I0, I1; 
	    
	double r1 = sqrt(pow(animal.position(1),2)+pow(newz,2));
      
	double r0 = sqrt(pow(animal.position(1),2)+pow(z,2)); 
	double x = animal.position(1); 
	double sigma = animal.detectscale();
	double b = animal.detectshape(); 
	double c = 2*sigma*tgamma(b/2+0.5)/(tgamma(b/2)*tgamma(0.5));
	double g; 
	if (!animal.av()) 
	{ 
	    if (abs(animal.position(1))>0) {
		I0 = boost::math::ibeta(b/2,0.5,pow(x,2)/pow(r1,2));
		g=1-exp(-pow(fabs(x)/sigma,-b)*I0);
	    } else {
		if (r1==0) {return(1);}
		g = 1-exp(-c*pow(r1,-b)/(b));
	    }
	}
	else 
	{
	    I0 = boost::math::ibeta(b/2,0.5,pow(x,2)/pow(r1,2));
	    I1 = boost::math::ibeta(b/2,0.5,pow(x,2)/pow(r0,2)); 
	    if (abs(animal.position(1))>0) {
		g=1-exp(-pow(fabs(x)/sigma,-b)*(I0-I1));
	    } else {
		if (r1==0) {return(1);}
		g=1-exp(c*pow(r0,-b)/(b)-c*pow(r1,-b)/(b));
	    }  
	}
   
	std::string getprob = "prob <- runif(1,0,1); prob"; 
	SEXP p_SEXP = R.parseEval(getprob);
	Rcpp::NumericVector p(p_SEXP);
	if ( p[0] < g)
	{return true;} 
	else 
	{return false;} 
    }
}
