# Supplementary material for: The Effect of Animal Movement on Line Transect Estimates of Abundance
Source: PLoS One. 2015 Mar 23;10(3):e0121333. doi: 10.1371/journal.pone.0121333 (PMC4370374; doi:10.1371/journal.pone.0121333)
Supplement: S1 Code — (ZIP) [file pone.0121333.s001.zip › BiasSimEngine/observer.h]

#ifndef OBSERVER
#define OBSERVER
#include <RInside.h>
#include "animal.h"
#include "transect.h"
#include "Region.h"

namespace SimEngine_GLENNIE {

class Observer {

public:
    Observer();
    Observer(double v, double l); 

    const double speed(); 
    const double position();
    const double lookahead(); 

    void setSpeed(double newspeed);
    void setPosition(double newposition);
    void setLookahead(double newlookahead); 
    const bool detect(Animal animal, double ts, Transect Line, RInside & R); 

private:
    double v;
    double z; 
    double l; 


}; 

}
#endif
