# Supplementary material for: The Effect of Animal Movement on Line Transect Estimates of Abundance
Source: PLoS One. 2015 Mar 23;10(3):e0121333. doi: 10.1371/journal.pone.0121333 (PMC4370374; doi:10.1371/journal.pone.0121333)
Supplement: S1 Code — (ZIP) [file pone.0121333.s001.zip › BiasSimEngine/transect.cpp]

// Author: Richard Glennie
// Class implementation of a transect


#include "transect.h"

namespace SimEngine_GLENNIE {

    // Constructors: L = length of transect, w = half-width, empty_indicators tells us if transect had a detection in it or not 
    Transect::Transect(): L(1), w(1), empty_indicator(true){}
    Transect::Transect(double ini_L, double ini_w): L(ini_L), w(ini_w), empty_indicator(true){}
    
    // Accessor functions
    const double Transect::length(){ return L; }
    const double Transect::width(){return w;}

    // Mutator functions 
    void Transect::setempty(bool val) {empty_indicator = val;}
    bool Transect::empty() {return empty_indicator;}
}
