# Supplementary material for: The Effect of Animal Movement on Line Transect Estimates of Abundance
Source: PLoS One. 2015 Mar 23;10(3):e0121333. doi: 10.1371/journal.pone.0121333 (PMC4370374; doi:10.1371/journal.pone.0121333)
Supplement: S1 Code — (ZIP) [file pone.0121333.s001.zip › BiasSimEngine/transect.h]

#ifndef TRANSECT
#define TRANSECT

namespace SimEngine_GLENNIE {

class Transect { 

public:
    Transect();
    Transect(double L, double w); 

    const double length();
    const double width();
    
    bool empty();
    void setempty(bool val); 

private:
    double L;
    double w;
    bool empty_indicator;

}; 

}

#endif
